# Supplementary material for: Characterizing differences in the muscle transcriptome between cattle with alternative LCORL-NCAPG haplotypes
Source: BMC Genomics. 2025 May 14;26:479. doi: 10.1186/s12864-025-11665-z (PMC12076881; doi:10.1186/s12864-025-11665-z)
Supplement: Supplementary file 3 — Supplementary Material 3 [file 12864_2025_11665_MOESM3_ESM.xlsx]

## Sheet: Table S1 - LRT Table
	EntrezID	logFC	logCPM	LR	PValue	FDR
BANK1	100299906	-2.04444	1.52846	26.9	2.14264e-07	7.21335e-05
LEP	280836	-1.83982	3.31565	20.8885	4.86797e-06	0.000807878
BOLA-DQA2	282535	-1.79748	2.84642	2.50671	0.113362	0.390755
LOC101903832	101903832	-1.69019	3.00112	22.0149	2.70547e-06	0.00051417
ANGPTL8	101902412	-1.66042	4.61796	18.647	1.57299e-05	0.00176672
THRSP	515940	-1.53795	6.8182	20.5136	5.92086e-06	0.000906045
ELOVL6	533333	-1.49128	5.50173	22.8333	1.76681e-06	0.000385525
PRR5L	505048	-1.45202	2.46177	26.4129	2.75692e-07	9.00989e-05
BOLA-DQA5	282494	-1.4183	2.74493	3.93929	0.0471707	0.245609
BOLA-DQB	282495	-1.39685	2.06001	7.80957	0.00519704	0.0700648
CIDEA	527051	-1.3434	3.8569	18.4144	1.77711e-05	0.00182084
TRARG1	527604	-1.34274	5.19607	23.3489	1.35118e-06	0.000306173
PCK2	282856	-1.29397	3.57193	15.734	7.2903e-05	0.00511319
FASN	281152	-1.2908	8.1566	28.29	1.04436e-07	4.1019e-05
CKB	516210	-1.28638	4.59168	18.5516	1.65368e-05	0.00176952
CIDEC	534607	-1.25427	5.37111	18.7023	1.52795e-05	0.00176508
MPZ	539462	-1.21786	1.63129	9.17239	0.00245693	0.0435991
GLYAT	281787	-1.20171	2.15938	9.77637	0.00176769	0.036167
MBNL3	540550	-1.17583	1.1171	15.4966	8.26559e-05	0.00559732
CCDC3	509875	-1.16186	4.49008	28.372	1.00103e-07	4.1019e-05
MDFI	286808	-1.16158	1.25457	15.7928	7.06701e-05	0.0050163
LBP	512242	-1.1596	1.20274	16.9725	3.79251e-05	0.0032149
ACLY	511135	-1.14353	5.52045	33.6091	6.73785e-09	6.61601e-06
NRXN1	281950	-1.13399	1.07993	17.6632	2.63674e-05	0.00247036
ACACA	281590	-1.13351	5.90326	32.5672	1.15142e-08	9.69082e-06
LOC524810	524810	-1.13244	1.72232	13.5866	0.000227804	0.0102844
SCD	280924	-1.13074	9.64699	18.8379	1.42309e-05	0.00167683
XG_1	NA	-1.12438	1.32409	5.93574	0.0148368	0.129141
G6PD	281179	-1.10481	5.22778	30.0361	4.24074e-08	2.49843e-05
LOC100297709	NA	-1.10122	3.52969	14.4332	0.000145221	0.00822664
ACSS2	506459	-1.09071	6.87606	29.4007	5.88561e-08	3.01523e-05
LOC101902926	101902926	-1.08845	2.02317	11.4356	0.000720494	0.0204568
CHRND	281687	-1.08631	2.14251	14.5918	0.000133497	0.00783276
LOC616957	616957	-1.08161	1.29919	12.9681	0.000316842	0.0124032
G0S2	507436	-1.07991	2.87836	14.174	0.000166656	0.00859211
PRSS2	282603	-1.0561	1.80217	0.851347	0.356172	0.674613
SCRN1	534933	-1.04583	1.34606	35.2652	2.87724e-09	3.76695e-06
S100G	281658	-1.04163	2.13991	11.0691	0.000877781	0.0229754
FABP4	281759	-1.03932	6.49001	12.6997	0.000365718	0.0135885
DGAT2	404129	-1.02915	7.33052	15.5313	8.11515e-05	0.00552721
FYB2	615569	-1.00846	1.18948	24.7272	6.60464e-07	0.000169179
ELOVL5	617293	-1.00673	4.64146	37.7043	8.23245e-10	1.72918e-06
ADIG	510677	-1.00625	2.1715	10.8256	0.00100106	0.025115
QPRT	614254	-0.991858	2.2957	17.2125	3.34234e-05	0.00298355
PLIN1	520598	-0.990525	5.28738	18.4746	1.72183e-05	0.00179543
SFRP5	282069	-0.984564	1.95849	22.1455	2.52752e-06	0.000491724
SERPINE1	281375	-0.974962	4.41476	18.0471	2.1551e-05	0.00213391
LOC784007	784007	-0.967107	5.45212	37.5731	8.80514e-10	1.72918e-06
TMSB15B	100848714	-0.960518	2.299	13.0457	0.000303986	0.0121419
MAL2	511940	-0.95885	1.62503	8.84164	0.00294435	0.0482624
MLLT11	539519	-0.956572	4.10215	22.3089	2.32129e-06	0.000471581
ASMTL	508458	-0.945309	2.33152	7.09951	0.00771049	0.0895101
ITGAL	281874	-0.944523	0.846958	22.1318	2.54563e-06	0.000491724
SLC27A6	537062	-0.942144	2.72545	13.7504	0.000208782	0.0099117
GHRH	281191	-0.92149	2.21639	0.693623	0.404935	0.712247
ND5	3283887	-0.919924	11.2197	54.5172	1.54096e-13	1.81571e-09
SOST	282880	-0.904956	2.45543	16.4114	5.09784e-05	0.00397654
ND4L	3283885	-0.88271	8.8337	48.7565	2.89803e-12	1.13825e-08
SLC29A3	504503	-0.878897	1.15291	22.7443	1.85049e-06	0.000389362
ZNF750	535628	-0.87408	3.9779	19.1176	1.22906e-05	0.00149299
DHCR24	533726	-0.869585	2.6681	50.2696	1.34012e-12	7.89532e-09
CYP26B1	540868	-0.863887	2.37759	16.6847	4.41361e-05	0.00356203
LOC511937	511937	-0.855407	0.913349	21.1807	4.17943e-06	0.000717523
CCN5	534658	-0.842224	1.43106	15.6427	7.65077e-05	0.00530289
NR4A3	528877	-0.834912	6.19934	4.4546	0.0348074	0.207035
MGST1	493719	-0.828561	4.79898	12.7744	0.000351395	0.0133564
EPHX2	511716	-0.819791	1.79098	19.8811	8.24095e-06	0.00118418
ADAMTS16	520133	-0.814833	3.1207	10.0107	0.00155637	0.0336387
LIPE	286879	-0.813492	4.43289	17.3277	3.14566e-05	0.00287328
ASIP	404192	-0.812357	3.18212	3.96328	0.046503	0.243912
ATP8	3283881	-0.806748	8.82257	36.9297	1.22463e-09	2.06141e-06
NHSL1	517882	-0.80476	2.5876	9.68577	0.001857	0.0370866
LOC112441863	112441863	-0.801676	3.72707	11.7054	0.000623179	0.0191222
LOC618541	618541	-0.800839	1.77141	12.6058	0.000384544	0.0140717
TENM4	509726	-0.799968	2.66416	16.2139	5.65767e-05	0.00424613
IDH1	281235	-0.798443	5.01441	28.5678	9.04737e-08	4.1019e-05
CLEC2D	NA	-0.792747	0.879998	18.5363	1.66695e-05	0.00176952
PRUNE2	518308	-0.789606	3.6496	14.2688	0.000158473	0.00852644
RNF125	519541	-0.788883	2.79518	27.0363	1.9967e-07	6.91974e-05
SLC16A7	614573	-0.787901	2.58142	6.94481	0.00840629	0.0937985
LGALS3BP	531137	-0.786519	4.07313	34.4921	4.27993e-09	4.58459e-06
LOC101908015	101908015	-0.785474	1.58179	13.3894	0.000253056	0.0109468
MGC126945	767904	-0.785163	2.29446	9.47049	0.00208803	0.0390529
IFIT2	527528	-0.782298	1.37326	7.62202	0.005766	0.0753223
PDP2	100299267	-0.781583	2.6861	20.6513	5.50993e-06	0.000854257
LOC782922	782922	-0.781419	3.00824	13.4955	0.000239138	0.0105534
LOC100335780	100335780	-0.777192	2.98347	9.69294	0.00184977	0.0370049
DKK2	541161	-0.776392	3.61508	11.8725	0.000569682	0.0181773
IL7R	521554	-0.773694	1.02153	14.3761	0.000149693	0.00836278
ULBP13	534680	-0.770861	6.11527	8.25819	0.00405687	0.0599775
LOC104974468	104974468	-0.769958	4.45595	11.3031	0.000773794	0.0215038
CYP2B6	504769	-0.763169	1.57172	5.79512	0.0160707	0.135096
PARM1	518368	-0.761557	1.71122	25.5576	4.29364e-07	0.000129723
ADIPOQ	282865	-0.755715	6.00893	9.38366	0.00218928	0.0403068
FAH	508724	-0.753807	1.817	20.2898	6.65536e-06	0.00099266
GNAI1	281790	-0.747095	1.9349	16.7251	4.3206e-05	0.00351101
ACSM1	282576	-0.745929	3.87389	7.42801	0.00642162	0.0806826
CALN1	538163	-0.745786	2.60664	9.01906	0.00267179	0.0458917
IKZF3	540676	-0.744321	0.862415	14.2564	0.000159513	0.00854339
KAZN	100298347	-0.744172	0.918178	18.6538	1.56735e-05	0.00176672
TUB	539051	-0.742674	1.22235	16.7995	4.15436e-05	0.00339937
PRKCB	282325	-0.742124	0.940517	16.1258	5.92697e-05	0.00436484
IKZF1	541154	-0.740242	1.49963	14.9687	0.000109311	0.00687044
SORD	508954	-0.737395	2.38561	19.1443	1.21198e-05	0.00149299
SORL1	533166	-0.732395	2.52347	18.3254	1.86211e-05	0.00187532
LOC524576	524576	-0.732107	0.882311	2.48788	0.114726	0.393086
SMOC1	508379	-0.731578	3.67648	21.3549	3.81642e-06	0.000671178
MPEG1	539997	-0.725282	1.45115	12.7014	0.000365381	0.0135885
LOC508916	508916	-0.723649	4.26072	11.6533	0.00064089	0.0191665
FBXO32	513776	-0.722412	7.07915	29.7986	4.79339e-08	2.6034e-05
LOC788634	788634	-0.719688	2.33147	8.45471	0.003641	0.0557168
LOC101904174	101904174	-0.709085	3.46011	9.72595	0.00181684	0.0366573
RAI14	525869	-0.7088	3.58606	11.1492	0.000840699	0.0225135
PGD	514939	-0.708051	4.50801	24.8445	6.21448e-07	0.000165387
LOC112445516	112445516	-0.706885	3.83155	3.46123	0.0628236	0.285371
INSIG1	511899	-0.702881	5.08551	12.5299	0.000400485	0.0145645
TKT	445425	-0.694889	5.5221	16.9047	3.93049e-05	0.00327671
MYLK3	526379	-0.694879	4.50667	17.1753	3.40833e-05	0.00299488
GPC6	536153	-0.692315	1.49045	14.638	0.000130258	0.00779102
CHRDL1	100336905	-0.691459	4.6207	20.7539	5.22263e-06	0.000821557
KIZ	513688	-0.688915	2.46411	21.1705	4.20174e-06	0.000717523
C2H2orf88	767914	-0.686917	2.45444	9.92961	0.00162641	0.0344057
RBP4	281444	-0.680976	4.0528	9.1217	0.00252595	0.0443635
ND2	3283878	-0.6797	11.3721	29.7715	4.8608e-08	2.6034e-05
SELL	281485	-0.676628	2.48397	10.8055	0.00101199	0.0252098
SLC16A2	535872	-0.67635	1.81937	8.91178	0.00283336	0.0472693
SPN	614645	-0.676212	0.826124	16.3996	5.12972e-05	0.00397654
TNFRSF21	537922	-0.674552	3.61941	24.9316	5.93993e-07	0.000165387
PAPSS2	536409	-0.673605	1.05166	17.1626	3.43129e-05	0.00299488
CNTN1	281705	-0.670159	1.54382	14.3942	0.000148255	0.00835834
SLC25A1	282476	-0.667985	5.71915	22.1913	2.46784e-06	0.000491724
TGM3	505080	-0.667705	2.05361	11.2588	0.000792443	0.0218378
LOC783508	783508	-0.66078	1.60893	4.91252	0.0266628	0.179929
ATF5	515654	-0.657184	5.32099	12.8723	0.00033348	0.0127578
ND6	3283888	-0.656336	10.2931	31.733	1.76895e-08	1.38957e-05
BBS7	100138953	-0.652707	1.06359	16.9254	3.88787e-05	0.0032722
FSBP	100848732	-0.651176	0.981321	11.7406	0.000611505	0.0190115
LOC101902461	101902461	-0.651029	1.88902	5.20846	0.0224772	0.163683
ND1	3283877	-0.649376	12.3747	30.1694	3.95899e-08	2.4552e-05
C7	507339	-0.648396	3.7828	10.0914	0.00148963	0.0325044
PTAFR	518283	-0.644076	1.28171	10.5824	0.00114168	0.0274259
GIMAP6	528288	-0.64359	1.17479	8.85275	0.00292648	0.0482275
ADRA1A	282134	-0.640416	0.950859	9.12407	0.00252268	0.0443635
LOC786095	786095	-0.64021	3.03791	2.56394	0.109326	0.383845
CD22	514582	-0.640163	0.997456	4.63311	0.0313606	0.195123
SULF1	535166	-0.638399	3.17898	20.1954	6.99218e-06	0.00101715
VCAM1	282118	-0.636056	2.89747	14.3248	0.000153825	0.00845258
CD84	510910	-0.636041	1.04837	13.2742	0.000269079	0.0113234
PDE3B	533323	-0.627513	2.01528	9.97424	0.00158745	0.0338153
CCL2	281043	-0.625974	1.68937	2.47474	0.115688	0.394545
LOC112447461	112447461	-0.623124	1.3161	9.54654	0.00200327	0.0382569
ND4	3283886	-0.620883	12.7092	29.1321	6.76088e-08	3.31931e-05
GIMAP4	510751	-0.616601	1.12943	6.42216	0.0112705	0.111287
APOE	281004	-0.614827	5.21865	8.61106	0.00334128	0.0524631
LOC112447406	112447406	-0.614081	0.867273	4.8015	0.0284349	0.186449
GAN	521175	-0.609391	2.23631	19.6682	9.21223e-06	0.00124771
SAMD12	783254	-0.609307	2.09321	9.71805	0.00182467	0.036743
MS4A1	505653	-0.607555	1.07815	4.29436	0.038239	0.21773
LOC526041	526041	-0.600467	0.861541	10.1532	0.00144048	0.0317219
NCKAP1L	513641	-0.600058	1.11175	15.3416	8.97196e-05	0.00593913
HSD11B1L	404546	-0.599876	1.48454	10.3201	0.00131588	0.0298172
MYLK4	518025	-0.598975	4.63801	3.42	0.064411	0.289126
PLIN4	107131384	-0.596578	7.9856	32.975	9.3353e-09	8.46137e-06
FGF1	281160	-0.596422	3.18961	9.63286	0.00191127	0.0374716
MAP1A	515593	-0.594419	5.38934	11.6005	0.000659356	0.0194687
IGSF9B	517432	-0.594032	2.13309	5.34744	0.0207528	0.157254
PPP1R1B	282459	-0.593182	3.51494	16.644	4.50929e-05	0.00359007
SFXN1	511375	-0.587018	1.33609	7.02005	0.00806021	0.0914678
SELPLG	617434	-0.586677	1.51471	15.0576	0.000104278	0.00660596
ARHGEF37	526631	-0.585948	3.21979	17.6857	2.60572e-05	0.00247036
SMAD7	535916	-0.585702	4.62996	10.9598	0.000931102	0.0239024
RGN	280910	-0.585054	1.22386	10.9488	0.000936656	0.023973
PCK1	282855	-0.58494	2.64972	4.45314	0.0348371	0.207107
DRP2	537422	-0.584462	1.94307	12.7782	0.000350678	0.0133564
s-rRNA	NA	-0.583176	8.99617	25.1835	5.21257e-07	0.000153549
MCM10	527595	-0.581844	3.02845	14.1132	0.000172133	0.00870493
FAM25A	781772	-0.580198	1.97246	5.98267	0.0144471	0.127609
SYK	515515	-0.579796	1.87534	8.64339	0.0032825	0.0519861
LGALS12	518931	-0.578887	1.42456	2.03799	0.153412	0.455175
PLEKHA6	532773	-0.574049	1.98776	7.82669	0.00514804	0.06978
LOC510988	NA	-0.574004	1.25353	8.03154	0.00459697	0.0644074
VWA2	530237	-0.573709	1.13914	14.9634	0.000109619	0.00687044
AGBL1	100300175	-0.571259	4.77824	12.6781	0.000369968	0.0136656
MCHR1	540119	-0.568328	3.55078	6.80913	0.00906927	0.0982575
CD226	615496	-0.562783	0.728693	5.60187	0.0179413	0.145394
CYTH4	517887	-0.562361	0.929205	10.1944	0.00140865	0.0311994
WFS1	100298456	-0.561896	2.25957	21.125	4.30277e-06	0.000724278
SGK2	517909	-0.560322	0.948745	3.2859	0.0698772	0.302485
ALDH1L2	516864	-0.560184	1.08327	7.9054	0.00492873	0.0675294
CYTB	3283889	-0.559755	12.6917	22.7486	1.84636e-06	0.000389362
CSF2RB	528530	-0.557942	1.08048	9.13193	0.00251187	0.0443074
FZD1	445417	-0.557899	1.10658	11.8607	0.000573322	0.0182088
MTURN	615685	-0.557587	4.27689	18.1313	2.06184e-05	0.00205886
LCP1	540990	-0.552916	3.12011	15.1885	9.7294e-05	0.00629898
RETSAT	614455	-0.551321	2.58543	13.2063	0.000279013	0.0114832
SOCS7	540586	-0.551258	3.40295	23.4854	1.25863e-06	0.000290792
TREML2	515548	-0.551205	0.887684	4.66564	0.0307719	0.193276
EIF4EBP2	782397	-0.550142	5.64586	27.6864	1.42665e-07	5.2532e-05
CD3E	281054	-0.549983	1.13909	8.22991	0.00412055	0.0604638
PFKFB3	407183	-0.548309	9.85325	4.53878	0.0331352	0.201254
PGPEP1L	617726	-0.546062	1.76055	5.26094	0.0218093	0.16109
GBE1	615745	-0.543105	3.93938	14.1847	0.000165713	0.00859211
GTF3C4	540249	-0.54272	1.841	14.5977	0.000133079	0.00783276
LDLR	281276	-0.541658	3.20224	13.7128	0.000213003	0.00995958
CCDC80	515235	-0.541521	6.01851	17.0883	3.56807e-05	0.00309137
ACSS3	531552	-0.541491	3.71251	26.3114	2.90568e-07	9.00989e-05
SKAP1	506769	-0.541029	1.93936	7.1799	0.00737246	0.0876932
ATP6	3283882	-0.540987	13.0208	20.8452	4.97933e-06	0.000814882
AR	280675	-0.540861	1.32066	19.094	1.24437e-05	0.00149617
AACS	505842	-0.53763	3.17468	15.1232	0.000100719	0.00643029
LOC132343674	NA	-0.537573	1.92108	4.83068	0.0279576	0.184345
ZAP70	504509	-0.534537	1.63794	6.22883	0.0125687	0.118064
CD53	505040	-0.534477	1.8297	7.17636	0.00738703	0.0876932
CDKN1A	513497	-0.534306	4.64219	18.5626	1.64414e-05	0.00176952
MYH3	281338	-0.53367	3.385	1.25237	0.263101	0.583825
GPR107	617309	-0.533537	2.32046	16.4369	5.02953e-05	0.00395086
TENT5B	506745	-0.531735	1.67584	12.4359	0.000421165	0.0149476
FBP1	513483	-0.531734	0.957628	5.95837	0.0146476	0.128632
AK4	517063	-0.531675	4.51856	19.528	9.91357e-06	0.00132517
COX1	3283879	-0.529677	14.5614	20.4199	6.21787e-06	0.000939297
AGPAT2	512112	-0.529665	6.84975	8.44456	0.00366137	0.0558834
SLC2A1	282356	-0.528828	1.08358	10.3482	0.00129604	0.0295842
PTCH2	507948	-0.528759	2.40021	8.58195	0.00339511	0.0529922
PPM1H	614880	-0.528296	1.22771	12.3396	0.000443455	0.0153683
C25H16orf54	100125414	-0.526684	1.00508	6.37066	0.0116023	0.112704
LOC515676	515676	-0.524375	2.09049	1.51864	0.217826	0.536716
GPM6A	507389	-0.523829	0.584441	6.99051	0.00819428	0.0923954
CSF3R	511511	-0.52358	3.37196	5.67305	0.0172275	0.141556
GPR63	517696	-0.521074	1.59695	10.2534	0.00136436	0.0303898
MLEC	515309	-0.520952	4.13233	17.6597	2.64165e-05	0.00247036
SH3D21	504513	-0.51995	0.898447	6.26261	0.0123312	0.116425
MNT	618576	-0.519097	3.78472	11.6788	0.000632153	0.019153
ADIRF	613941	-0.516057	4.83883	11.2057	0.000815468	0.0221398
COL18A1	508076	-0.51523	4.58188	15.3233	9.05937e-05	0.0059635
LOC132342940	NA	-0.514246	1.05703	9.40753	0.00216096	0.0401619
LOC768255	768255	-0.511062	1.10201	6.59055	0.0102521	0.105966
tRNA-Pro	NA	-0.510384	6.21719	9.73216	0.00181071	0.0366573
CXCR2	782719	-0.509098	1.37551	4.67792	0.0305528	0.192583
DLG2	100851408	-0.50497	3.79478	16.2177	5.64644e-05	0.00424613
SYT11	618177	-0.503609	1.05726	9.01498	0.00267775	0.0459125
CYB5A	281110	-0.50241	5.72813	17.4389	2.96694e-05	0.00274202
CHRNE	281688	-0.498265	5.35623	3.0664	0.0799262	0.325985
NIPSNAP1	614972	-0.497979	4.01859	5.38062	0.0203616	0.15549
COL4A3	317711	-0.495358	0.959649	6.91328	0.00855581	0.0947991
APMAP	535740	-0.49482	4.3708	14.5898	0.000133634	0.00783276
SPI1	507100	-0.494723	0.997494	9.71538	0.00182733	0.036743
XYLT1	541295	-0.493319	2.92262	15.3513	8.92575e-05	0.00593913
KCNMB1	407176	-0.492376	1.64769	4.34259	0.0371703	0.214695
PFKFB2	287019	-0.491573	4.37799	18.5916	1.61931e-05	0.00176952
FRZB	281170	-0.49137	5.77382	13.5038	0.000238084	0.0105507
IL2RG	281862	-0.489114	1.66324	11.6028	0.00065853	0.0194687
CSF1	281094	-0.488839	2.93947	9.07684	0.00258866	0.045111
C2CD2	529537	-0.48835	1.36079	10.6995	0.00107162	0.0263061
OAS1Z	519922	-0.486909	2.15062	1.49395	0.221604	0.540538
KLF13	789710	-0.486608	1.42713	9.63681	0.00190716	0.0374535
PDGFD	525931	-0.484689	2.07807	9.358	0.00222014	0.0407725
LOC100139670	100139670	-0.483084	2.88036	2.94778	0.0859957	0.339346
GSDMB	509296	-0.481553	1.4424	6.86581	0.00878605	0.0963033
IFITM10	613464	-0.48057	2.0653	5.98509	0.0144273	0.127609
MYOCD	539517	-0.480234	1.15988	4.6013	0.0319477	0.197399
LOC100125415	NA	-0.47977	1.87545	4.94291	0.026198	0.17788
ANK2	539238	-0.479247	6.44319	21.8019	3.02306e-06	0.000556574
CD48	508386	-0.479225	1.25364	6.8636	0.00879692	0.0963328
VAV3	521961	-0.479055	1.26291	10.5789	0.00114384	0.0274259
RASSF5	539767	-0.47718	0.96641	7.15816	0.00746237	0.0880171
ZNF703	782419	-0.477019	3.93779	17.223	3.32388e-05	0.00298355
C1QC	509968	-0.47597	0.93867	4.78607	0.0286908	0.187293
ASAP3	523797	-0.472543	1.29494	9.20753	0.00241021	0.0432261
B3GNT6	540848	-0.472477	1.32775	4.4634	0.0346286	0.206806
ARHGAP30	538835	-0.472202	1.78901	7.8065	0.00520586	0.0701036
SFRP4	518004	-0.471722	1.96668	2.28953	0.130249	0.420193
ITGB2	281877	-0.470148	1.95906	7.77067	0.00531014	0.070828
SNN	615361	-0.470097	0.860554	11.3885	0.000739001	0.0208758
PTPRC	407152	-0.469352	3.14017	8.65636	0.00325923	0.0518265
MUSK	540052	-0.468855	1.85699	4.67961	0.0305226	0.192583
CDK18	534048	-0.468798	1.88055	13.2491	0.000272705	0.0113946
GALNT16	526331	-0.468534	3.71158	10.3746	0.00127764	0.0293727
S100A9	532569	-0.467559	2.0184	5.12782	0.0235453	0.167938
COX2	3283880	-0.466816	12.2502	19.1361	1.21718e-05	0.00149299
NPR3	281358	-0.46503	3.96071	1.7171	0.190067	0.504518
ASB4	535831	-0.464819	3.51259	16.3337	5.31122e-05	0.00406377
GPER1	527831	-0.464214	1.35467	4.56745	0.032585	0.199557
S100A12	282467	-0.463371	2.67226	7.36632	0.00664569	0.0824884
NOPCHAP1	616791	-0.463257	2.32695	8.9644	0.00275292	0.0464573
LOC112445511	112445511	-0.461834	2.50041	4.96875	0.0258093	0.176489
NFASC	512796	-0.460597	1.85217	6.60855	0.010149	0.10544
PIP4K2A	533289	-0.460522	2.46616	9.58853	0.00195797	0.0378829
CABLES1	100138286	-0.459499	0.942553	7.06217	0.00787286	0.0901058
SFXN5	528468	-0.458426	1.51062	8.10731	0.0044087	0.0628147
ZKSCAN1	100140434	-0.457776	1.51994	9.34519	0.00223571	0.0409059
C1QTNF1	511774	-0.457655	3.39068	12.4002	0.000429279	0.0150095
RGS2	513055	-0.457485	3.74517	2.25839	0.132892	0.424424
TNFAIP2	786672	-0.457087	3.50707	21.6062	3.34764e-06	0.000603277
PIK3IP1	512082	-0.456354	2.79266	3.52898	0.0603047	0.280054
RAB11FIP1	518839	-0.456018	1.41093	5.67693	0.0171895	0.141342
NCAM1	281941	-0.455817	4.55148	7.9126	0.00490916	0.0673396
SNX10	508836	-0.455745	1.36892	11.1045	0.000861198	0.0227522
KLF10	522795	-0.454265	8.00673	6.54229	0.010534	0.107779
GHR	280805	-0.453799	5.91686	34.7693	3.71183e-09	4.37365e-06
LOC100848307	100848307	-0.453616	1.99153	5.88876	0.0152378	0.131344
RASL10B	522270	-0.451451	1.16372	2.70482	0.100045	0.365191
SDK1	516333	-0.451228	1.72334	9.49417	0.00206126	0.0388605
SLIT3	615883	-0.450981	2.20924	9.62646	0.00191794	0.0374795
TBXA2R	538783	-0.449265	0.750776	8.84279	0.00294248	0.0482624
SDS	514346	-0.448351	4.94859	5.43814	0.0197016	0.153022
AKAP7	613606	-0.447575	2.98989	12.5137	0.000403976	0.0146463
ABHD2	508717	-0.446663	4.30164	18.7173	1.51603e-05	0.00176508
AFF1	781149	-0.446586	3.88337	14.573	0.000134833	0.00783276
ABCG1	510745	-0.446279	0.863139	5.37252	0.0204564	0.156011
TNKS	535030	-0.445694	3.05571	14.3588	0.000151071	0.00839657
BCO2	514135	-0.445084	2.11297	9.5792	0.00196794	0.0379512
MMP28	519276	-0.444885	1.93658	9.27279	0.00232584	0.0420973
MLXIPL	788534	-0.444122	2.69482	7.59173	0.00586367	0.0760921
NMNAT2	511042	-0.443124	2.58972	2.4945	0.114245	0.39212
FCGR3A	281766	-0.442815	1.16709	5.23299	0.0221624	0.162367
OLFML1	531068	-0.441111	2.80974	9.1696	0.00246069	0.0435991
COL4A4	407107	-0.440905	2.063	5.8778	0.015333	0.131875
LOC530031	NA	-0.439676	1.05378	4.98349	0.0255903	0.175625
EMILIN2	514291	-0.439223	2.28181	7.41205	0.00647884	0.0810314
LOC100848940	100848940	-0.436822	1.23158	3.50727	0.0611	0.281382
BICD1	533796	-0.436176	1.57444	2.15726	0.141897	0.438379
IRF1	789216	-0.435571	3.81773	4.72238	0.0297725	0.190211
WDFY4	527790	-0.43542	1.7881	5.23227	0.0221716	0.162367
RELN	281450	-0.435344	0.874675	3.19435	0.0738932	0.310847
FERMT3	525159	-0.434825	1.32179	5.58372	0.0181282	0.146199
LIMCH1	535165	-0.434415	8.4512	14.7913	0.000120088	0.00729379
SYNE3	520207	-0.433902	2.93026	11.1072	0.000859948	0.0227522
ISOC1	540524	-0.433523	2.60597	11.5423	0.000680321	0.0198983
HSD17B12	789567	-0.432016	4.43735	13.9491	0.000187827	0.00926011
CGNL1	517509	-0.431741	1.95253	6.21894	0.0126391	0.118195
IL32	505800	-0.430775	3.07498	1.58426	0.208148	0.52541
LOC101904947	101904947	-0.430526	2.45337	12.4176	0.000425297	0.0149538
LPL	280843	-0.430292	6.99885	7.53686	0.00604492	0.0773369
NT5C1A	504454	-0.429787	5.47522	24.6068	7.03029e-07	0.000176251
LRRN1	539619	-0.429364	4.80692	11.757	0.000606156	0.0188951
LOC132345819	NA	-0.429051	1.60174	3.22317	0.0726031	0.309175
PHGDH	505103	-0.427572	1.38641	2.42045	0.119761	0.402149
CRYBG1	526200	-0.427445	2.92729	12.9995	0.000311581	0.01232
PIM1	281402	-0.426547	3.09852	7.35183	0.00669946	0.0828592
VCAN	282662	-0.426319	2.46962	7.10306	0.00769525	0.0894212
ACAT2	512044	-0.426177	2.21152	7.7674	0.00531977	0.070828
LYZ	777776	-0.426104	1.91274	3.24001	0.0718601	0.307008
PIK3CD	504531	-0.425134	1.52744	5.86553	0.0154402	0.132321
SNX33	511561	-0.424478	3.68957	18.6272	1.58934e-05	0.00176672
CYFIP2	518833	-0.423733	1.44632	7.78868	0.00525746	0.0705353
KLF9	539139	-0.423042	5.10413	27.3192	1.72492e-07	6.15899e-05
AKNA	539274	-0.423032	1.31793	6.66838	0.00981383	0.103155
DOCK5	505572	-0.422942	0.757036	8.25026	0.00407461	0.060089
LOC100141258	100141258	-0.422938	1.80288	2.51156	0.113014	0.390169
MOCS1	281917	-0.419947	3.92861	14.2088	0.000163601	0.00854826
DOCK8	100295817	-0.419735	1.88001	6.30304	0.0120531	0.115184
BCAT2	281643	-0.419429	2.71447	14.4704	0.000142381	0.00814407
EPAS1	282711	-0.418737	5.94333	13.7256	0.000211549	0.00994994
SNX30	517400	-0.418614	0.820543	8.00733	0.00465884	0.0649647
EFEMP1	511566	-0.418353	2.92052	11.5051	0.000694068	0.0198983
KIAA0754	100140317	-0.416331	3.00918	6.1491	0.0131479	0.12033
FN1	280794	-0.414778	6.53573	8.207	0.00417291	0.060628
ATRN	281017	-0.414083	2.64602	10.9681	0.000926931	0.0238472
MX1	280872	-0.414076	3.13326	1.9938	0.157944	0.460415
C5AR1	493645	-0.413744	1.41089	4.58486	0.0322555	0.198365
THBS2	338092	-0.413226	1.04959	2.39603	0.121643	0.405891
AGRN	525795	-0.411894	5.40238	9.10511	0.00254896	0.044582
LOC132345923	NA	-0.409467	2.52725	3.05049	0.0807129	0.327268
ANO10	534290	-0.408525	3.43327	15.7631	7.17892e-05	0.00506523
CCDC18	540863	-0.408214	0.658455	8.32129	0.00391831	0.0583685
HERC3	510924	-0.408127	4.899	24.3623	7.98145e-07	0.000194334
KIF21B	100337196	-0.407277	1.05625	4.87255	0.0272871	0.182167
LOC132342622	NA	-0.406321	1.40636	4.22754	0.0397731	0.221764
PTPN6	512312	-0.406156	2.20387	6.70351	0.00962233	0.101926
HES1	539547	-0.405453	4.70223	2.35616	0.124789	0.410837
GPAM	497202	-0.405191	7.29511	5.43209	0.01977	0.153253
RNF208	100299353	-0.404361	2.69024	13.0927	0.000296451	0.0120037
MXRA8	522392	-0.404109	3.0042	10.3098	0.00132328	0.0299275
THEM4	787270	-0.403307	1.27796	6.63645	0.0099913	0.104647
CAMK1D	526873	-0.403006	1.49218	5.28874	0.0214638	0.16017
LOC112444889	112444889	-0.402754	0.647626	5.33109	0.0209483	0.157737
PCDHGC3	100125301	-0.402739	2.1903	8.03243	0.00459471	0.0644074
PPTC7	525355	-0.40252	4.04462	13.3437	0.000259293	0.0110368
HSPA2	281827	-0.402433	2.93846	7.33654	0.00675669	0.0829133
LOC132342483	NA	-0.402287	2.79119	0.602115	0.437772	0.736475
A2M	513856	-0.402127	5.6597	6.67224	0.00979262	0.103024
NFATC3	541127	-0.401732	5.37187	30.2686	3.7616e-08	2.4552e-05
PTGFRN	538209	-0.401266	4.17916	13.5936	0.000226953	0.0102844
EPDR1	615376	-0.400941	5.09578	4.32241	0.0376137	0.216162
LOC508666	508666	-0.400639	4.30276	5.75675	0.0164254	0.137263
CYTIP	540450	-0.400478	1.4346	4.80585	0.0283634	0.186205
LOC524181	524181	-0.399635	0.796626	7.06086	0.0078786	0.0901058
MAOB	338445	-0.399029	3.95887	3.5436	0.0597755	0.278945
LOC100336282	100336282	-0.397425	0.739294	4.18626	0.0407528	0.225759
CYP2U1	535227	-0.39734	2.00954	8.58175	0.00339549	0.0529922
LSS	615906	-0.396857	3.61221	9.20152	0.00241814	0.0433024
LOC101906317	101906317	-0.396641	1.42664	7.59273	0.00586042	0.0760921
PTK2B	541008	-0.396282	1.59785	6.19269	0.0128279	0.118831
FRMD8	515469	-0.395181	10.3037	4.25095	0.0392285	0.220214
CHN1	508266	-0.393746	4.8496	6.9079	0.00858155	0.0947991
ERBB4	522419	-0.393732	2.26889	11.04	0.000891684	0.0231797
S100A10	282466	-0.392931	5.2027	10.4336	0.00123746	0.0287593
SLC22A4	508155	-0.392776	1.5724	5.43192	0.0197719	0.153253
L1CAM	516017	-0.392639	0.848899	6.84468	0.00889058	0.0970877
HACD2	613886	-0.391888	1.83643	7.57271	0.00592585	0.0764779
SULT1A1	282485	-0.391586	4.78339	11.8138	0.000587924	0.0184733
XYLB	515146	-0.390765	1.24345	6.24422	0.0124599	0.117452
MMP14	281915	-0.390478	1.8586	6.46645	0.010993	0.110015
C1QA	534961	-0.389483	1.50992	3.54176	0.0598419	0.279144
LOC107131134	107131134	-0.389223	0.791903	5.41001	0.0200216	0.154188
LRP1	533894	-0.389069	5.93575	12.4964	0.000407747	0.0146926
PDE4B	100124505	-0.388827	5.4806	6.74975	0.00937607	0.100162
LOC132346926	NA	-0.388587	4.21785	10.3282	0.00131014	0.0297445
NR1D1	768225	-0.388219	5.48495	9.87934	0.00167145	0.035032
S100A8	616818	-0.387951	0.748424	2.95256	0.0857415	0.338871
UHMK1	538770	-0.387767	2.52859	8.34516	0.00386717	0.0578259
LOC784541	784541	-0.387125	1.51685	2.66819	0.102372	0.368997
TRIM45	539091	-0.384707	4.20162	6.487	0.0108666	0.109623
MRAS	540803	-0.384216	4.571	13.2279	0.000275806	0.011443
CLU	280750	-0.383295	7.19018	3.37132	0.0663405	0.293759
SESN3	515914	-0.383142	5.87555	5.86036	0.0154856	0.132536
EXOC8	540237	-0.38268	2.31767	12.8791	0.000332265	0.0127527
FNBP1	538717	-0.382351	3.38252	13.239	0.000274182	0.0114159
CORO1A	282196	-0.382025	2.69851	6.90918	0.00857544	0.0947991
SLC31A1	518976	-0.381517	4.53332	19.1758	1.19214e-05	0.00149299
JAML	509575	-0.380835	0.990735	3.70914	0.0541151	0.265044
FST	327681	-0.38046	2.1302	3.93171	0.0473838	0.246367
RIN1	509295	-0.380378	1.77018	5.9444	0.0147641	0.129087
HDAC9	535415	-0.380328	2.97724	10.7493	0.00104318	0.0256613
PWWP3B	539380	-0.379903	1.54853	6.79253	0.00915403	0.0983245
TBX3	781063	-0.379054	3.50377	2.87659	0.0898761	0.346144
ARHGAP4	100124430	-0.378166	1.28057	4.7669	0.029012	0.188035
tRNA-Glu	NA	-0.377999	1.83753	5.27612	0.0216198	0.160926
PLA2R1	317777	-0.377178	2.79398	5.14147	0.0233609	0.167129
SQLE	526535	-0.376932	2.30809	7.16676	0.00742669	0.087772
MPP7	512659	-0.376536	2.96781	13.9052	0.000192264	0.00943935
PRKCD	505708	-0.376119	1.12823	7.25208	0.0070819	0.0855857
GSTM2	615537	-0.375124	4.2315	9.97932	0.00158308	0.0337925
CD55	518609	-0.37456	2.38262	6.60096	0.0101924	0.10544
ESYT1	520669	-0.374538	5.28764	12.9519	0.000319602	0.0124698
DDX25	508962	-0.373727	1.21698	3.03844	0.0813138	0.328574
LIPA	100125267	-0.373486	2.99167	10.6299	0.00111276	0.0270274
PADI2	617851	-0.373272	7.70402	5.24296	0.0220358	0.162077
SLC16A1	505775	-0.373022	5.966	11.257	0.000793225	0.0218378
LOC107131209	107131209	-0.372866	2.0988	3.44074	0.0636072	0.287158
MED28	513972	-0.372511	3.54046	24.8194	6.29621e-07	0.000165387
ARHGAP45	512972	-0.37137	2.6856	7.14989	0.00749684	0.0882922
OAF	514557	-0.370668	3.28544	10.614	0.00112234	0.0270994
FGD3	512950	-0.369934	0.949769	3.14466	0.0761759	0.317558
NLRX1	539974	-0.369729	2.76926	16.6701	4.44775e-05	0.00356516
ZNF618	528603	-0.369579	2.00417	7.56313	0.00595744	0.0765402
MST1	514667	-0.369164	1.76984	2.15933	0.141707	0.43825
PRKG1	282004	-0.368477	4.69263	8.38372	0.00378596	0.0573393
NEDD4	507781	-0.367674	5.10693	7.72542	0.00544486	0.0721716
TNS1	286798	-0.36738	7.96485	19.6706	9.20071e-06	0.00124771
TDRP	614166	-0.367324	1.29671	4.49187	0.0340564	0.204529
PPP1R15A	514688	-0.366876	5.40803	3.08445	0.0790438	0.324294
MYO1G	516513	-0.365988	0.876663	4.14078	0.0418619	0.229423
ITGA2	281872	-0.365518	1.7899	3.3127	0.0687464	0.300125
LOC112449102	112449102	-0.365422	1.55414	3.70546	0.0542346	0.265055
FUCA2	515729	-0.365404	0.909488	3.73656	0.0532338	0.262367
PNPLA2	508493	-0.364805	6.586	14.4567	0.00014342	0.00816386
ACER3	615110	-0.364543	1.75464	4.88293	0.0271236	0.181693
LOC100299281	100299281	-0.36337	5.16283	7.25388	0.00707479	0.0855857
DIXDC1	541211	-0.362969	4.58204	7.431	0.00641098	0.0806826
PPP2R2C	782110	-0.361026	1.88083	3.28263	0.0700165	0.302785
SLC41A2	524417	-0.360945	0.84937	3.6158	0.057233	0.272696
APBB1IP	533670	-0.360263	1.04908	5.33753	0.020871	0.157542
PRSS23	538575	-0.360172	6.14352	11.5083	0.000692846	0.0198983
BRI3BP	538558	-0.360157	0.802167	5.94308	0.0147751	0.129087
CDKN1C	510972	-0.35998	4.66586	5.78291	0.0161827	0.135716
COL1A1	282187	-0.35954	7.51548	6.6817	0.00974077	0.102661
PNPO	512573	-0.358849	3.24873	14.315	0.000154628	0.00845258
TACO1	507536	-0.358643	2.0736	9.56867	0.00197926	0.0379831
SLC46A3	781117	-0.358628	3.16423	9.39842	0.00217172	0.0402349
NAIP	539780	-0.358626	1.65502	4.24736	0.0393113	0.220574
RIGI	504760	-0.358055	2.86613	9.33753	0.00224508	0.0409501
SLC43A2	511955	-0.357717	7.6626	5.90742	0.0150772	0.130341
IRS2	100300012	-0.357327	4.11038	8.72915	0.00313163	0.0502725
KPNA6	531602	-0.356895	5.21245	23.5185	1.23719e-06	0.000290792
MTPN	541099	-0.355522	3.03257	14.94	0.000110987	0.00688292
GIMAP8	531516	-0.35516	2.1503	2.9523	0.0857553	0.338871
ABCA10	504909	-0.355035	2.63287	3.57232	0.0587503	0.275728
SNTB2	786534	-0.355003	1.08331	5.88174	0.0152987	0.131676
KDM5A	507962	-0.354887	4.07994	15.4586	8.43307e-05	0.0056781
EPG5	529859	-0.354114	4.58459	28.3411	1.01716e-07	4.1019e-05
ANKRD33B	518403	-0.353746	6.44563	8.54451	0.00346567	0.0537315
REP15	614599	-0.353225	0.977571	2.59174	0.107422	0.380678
NSDHL	616694	-0.351533	1.74661	5.59943	0.0179664	0.145497
CHI3L1	286869	-0.350998	1.4774	2.51162	0.11301	0.390169
TENT5A	540234	-0.350967	2.11504	5.24594	0.021998	0.1619
ADAMTS15	514927	-0.35059	1.02709	3.73255	0.0533619	0.262641
ARNT	281010	-0.350498	4.18001	24.8132	6.31623e-07	0.000165387
ADGRE3	526347	-0.350215	0.933017	2.54292	0.11079	0.387025
DEPTOR	617606	-0.349913	5.20957	8.88938	0.00286834	0.0476023
PLIN2	280981	-0.349886	4.38713	4.63203	0.0313803	0.195123
LOC407171	407171	-0.349649	1.33101	3.31085	0.0688238	0.300352
PM20D2	521179	-0.34961	2.90996	10.0519	0.00152192	0.0330863
PTPRJ	508150	-0.349081	2.55004	8.8066	0.00300143	0.0485794
CYRIA	504763	-0.349005	1.13505	5.58378	0.0181276	0.146199
IRAK2	515034	-0.348966	5.14369	10.361	0.00128704	0.0294498
DECR1	509952	-0.348335	4.38828	13.2638	0.000270588	0.0113464
IRF5	615340	-0.346368	1.52631	7.169	0.00741741	0.0877503
BDH1	534090	-0.345629	3.01897	1.97605	0.159807	0.462429
AGFG2	510361	-0.34446	3.03479	8.55662	0.00344269	0.0534456
CBS	514525	-0.344106	2.02927	5.21154	0.0224374	0.1635
TRIM32	521975	-0.344007	3.13705	5.92978	0.0148871	0.129362
B4GALT1	281781	-0.343761	3.37659	12.9774	0.000315275	0.012383
AEBP1	317693	-0.343575	3.6496	7.16047	0.00745277	0.087992
EPHX3	617882	-0.343552	0.930334	5.26307	0.0217826	0.16109
IMPA2	511124	-0.343178	1.85608	3.10222	0.0781857	0.322232
SLC30A1	522265	-0.342676	1.5466	6.42303	0.011265	0.111287
LOC101905041	101905041	-0.342626	1.84607	5.67713	0.0171875	0.141342
LOC619000	619000	-0.342021	1.17177	3.85479	0.049604	0.253903
KLF15	407241	-0.341847	4.09716	7.76453	0.00532823	0.0708606
LOC104972733	104972733	-0.341645	4.76157	4.4203	0.0355139	0.20923
ACVR1B	539315	-0.341419	3.89269	17.7217	2.55688e-05	0.00244941
HCLS1	508445	-0.340925	1.5414	5.71955	0.0167771	0.139018
EDEM1	511008	-0.340626	2.65663	13.542	0.000233286	0.0104122
EHHADH	518852	-0.340476	3.36548	3.34561	0.0673843	0.296486
ND3	3283884	-0.339785	11.3459	10.4787	0.00120758	0.028401
MMP25	531092	-0.339478	1.02665	4.48423	0.034209	0.20488
CD99_1	NA	-0.338951	4.71337	1.32594	0.24953	0.570471
LOC104971845	104971845	-0.33895	1.75074	4.95992	0.0259414	0.176789
HMGCS1	407767	-0.338914	4.80659	17.7862	2.47174e-05	0.002397
LOC101906226	101906226	-0.338846	4.69101	15.9929	6.35815e-05	0.0046533
DDIT4L	510906	-0.338016	8.3429	7.36492	0.00665084	0.0824884
BAG4	516353	-0.337924	1.77022	7.06972	0.00783973	0.0901058
COL12A1	359712	-0.337629	3.59862	3.22329	0.0725977	0.309175
PXDC1	613986	-0.337384	2.10715	11.1355	0.000846901	0.0226282
BIN2	515025	-0.335166	0.82429	3.21815	0.0728258	0.309291
SCARA5	516087	-0.335113	4.32768	5.36785	0.0205113	0.156127
RNASET2	508245	-0.33503	2.67967	6.799	0.0091209	0.098274
CPXM1	532219	-0.33466	3.6764	7.26453	0.00703296	0.0851767
TOR1AIP1	782528	-0.333932	2.36844	10.9241	0.000949219	0.0241048
SERINC5	504658	-0.333777	4.48431	9.06391	0.00260704	0.0452412
RNF144B	524166	-0.333704	6.34243	10.15	0.00144301	0.0317219
ADGRE5	338066	-0.333378	4.56988	13.5619	0.000230829	0.0103417
ATP2A2	540568	-0.332783	10.4796	7.8898	0.00497143	0.0680352
PHF13	540889	-0.332694	1.26574	5.40943	0.0200282	0.154188
ST3GAL1	282351	-0.332581	1.95423	5.86773	0.0154209	0.132321
LOC104975219	104975219	-0.332533	1.83496	1.16661	0.280098	0.600072
AOX1	338074	-0.331451	5.30381	4.24303	0.0394117	0.220969
PLEKHM1	523424	-0.331433	4.31124	9.99687	0.00156806	0.0336734
ANXA1	327662	-0.331078	4.06145	11.1134	0.000857066	0.0227451
IGFBP4	282262	-0.330776	4.24762	11.6866	0.000629523	0.019153
RALGPS2	789713	-0.330434	1.09103	4.35666	0.0368645	0.213665
PHLDA1	540135	-0.329824	1.02381	4.03424	0.0445857	0.238689
SPATA25	101904713	-0.329777	1.10879	5.79472	0.0160744	0.135096
ADIPOR2	407234	-0.329675	6.71688	8.88368	0.00287731	0.0476171
HERC6	527520	-0.329308	2.26834	1.93851	0.163831	0.468434
THY1	614712	-0.328984	4.03027	4.4966	0.0339623	0.204172
NADK	513419	-0.328716	3.7592	12.2256	0.000471387	0.0160996
KLHL30	107131196	-0.328513	6.85783	4.73024	0.0296367	0.189905
SMYD4	512868	-0.328325	2.84587	9.57379	0.00197375	0.0379778
PHF24	615254	-0.328007	2.15014	2.05267	0.15194	0.453241
ZNF689	539836	-0.32798	1.58761	7.10889	0.00767026	0.0893954
TTC7A	616640	-0.327791	1.50633	7.30316	0.00688336	0.0840484
ELP6	512966	-0.327787	3.00874	12.0389	0.000521014	0.0172554
l-rRNA	NA	-0.327317	9.65383	4.68357	0.0304524	0.192299
WDR17	783416	-0.327004	1.4931	5.47096	0.019335	0.151278
ITGB7	514031	-0.326811	1.96147	3.67918	0.0550958	0.267407
VNN2	534929	-0.326762	2.04215	4.42384	0.0354402	0.208901
RAB8B	614242	-0.32628	3.83473	18.5666	1.64071e-05	0.00176952
MMP16	282886	-0.326119	0.879724	4.04403	0.0443277	0.237956
PIK3R1	282307	-0.326072	6.92872	5.966	0.0145843	0.12845
METAP1	516540	-0.326026	4.91736	19.3167	1.10732e-05	0.0014338
THNSL2	541205	-0.325999	2.20262	2.13896	0.143599	0.440988
ALDH1A3	507093	-0.325399	2.0916	4.53157	0.0332751	0.201809
TLN1	783470	-0.325361	7.05847	16.988	3.76166e-05	0.00321185
CSF1R	509418	-0.325051	1.67525	3.40529	0.0649877	0.289947
LOC100847951	100847951	-0.324943	1.24891	4.12646	0.0422175	0.230728
STK11IP	515395	-0.324941	2.01565	9.28155	0.00231473	0.0420254
HIVEP3	509866	-0.324417	1.62772	7.14719	0.00750817	0.0882922
SLC25A35	527669	-0.324185	1.38024	4.60496	0.0318797	0.197169
CCBE1	534569	-0.324028	1.24515	3.73179	0.0533862	0.262651
TNRC6B	528167	-0.324017	3.48759	10.0045	0.0015616	0.0336387
ADAMTS2	282401	-0.322904	3.43465	5.53459	0.0186441	0.148334
PLEKHF1	782309	-0.322904	2.93588	9.57192	0.00197576	0.0379778
TINAGL1	509642	-0.322822	4.96689	7.93926	0.00483737	0.0665095
SLC25A25	527786	-0.322367	7.4252	6.62925	0.0100318	0.104868
ITIH5	534787	-0.32215	3.60537	6.06007	0.0138272	0.124482
IFITM1	353510	-0.321937	1.72168	1.71721	0.190053	0.504518
MUC4	786701	-0.321566	0.546926	0.638354	0.424307	0.728058
PLXNA4	407104	-0.321385	3.15491	4.58777	0.0322008	0.198365
S100A4	282343	-0.321355	3.807	5.687	0.017091	0.140883
MTBP	617904	-0.321134	1.53675	1.60672	0.204954	0.521475
AQP4	281008	-0.320719	3.75567	3.32858	0.0680854	0.298679
NFE2	514006	-0.32048	2.4884	2.48468	0.11496	0.393086
PANK1	535887	-0.320433	4.45774	9.87331	0.00167693	0.0350343
RAB3D	100139105	-0.320145	2.21323	6.58554	0.010281	0.106141
LOC526769	526769	-0.31991	3.08818	3.28714	0.0698244	0.302367
CIART	104968463	-0.319645	4.0181	4.7917	0.0285972	0.186889
RNF207	616057	-0.319542	2.10055	2.87548	0.0899379	0.346144
ACP2	535407	-0.319364	3.54949	12.3043	0.000451917	0.0156156
CDC25B	505847	-0.318758	1.65779	3.42115	0.0643664	0.289035
H1-2	513971	-0.318565	2.62707	3.08463	0.0790354	0.324294
PON3	510953	-0.318432	4.27335	3.90829	0.0480483	0.24855
TMEM69	785268	-0.317981	1.64987	2.90677	0.0882085	0.34325
TALDO1	513453	-0.31759	5.22157	10.1091	0.00147542	0.0322539
SPSB1	504407	-0.317463	4.9218	11.8503	0.00057652	0.018242
NCS1	526544	-0.317454	1.83626	5.13043	0.0235099	0.167889
GABPB2	540818	-0.317362	1.79329	3.32143	0.0683823	0.299126
DDR1	534092	-0.317293	4.48079	7.56158	0.00596257	0.0765402
SPTB	527711	-0.317227	6.94098	9.39939	0.00217057	0.0402349
COX3	3283883	-0.31671	13.3741	8.24681	0.00408237	0.0601283
BCOR	784529	-0.315981	4.29728	11.0052	0.00090857	0.0234808
STAT5A	282375	-0.315593	3.85649	13.503	0.000238181	0.0105507
GAB2	529346	-0.315369	6.31353	6.41393	0.0113228	0.111534
NT5DC3	520927	-0.315205	5.70756	4.57371	0.0324662	0.199141
GNG2	281203	-0.314522	3.50644	7.49072	0.00620178	0.0790006
PIK3AP1	100138311	-0.314376	1.15511	3.73639	0.0532393	0.262367
KLHL31	512383	-0.3142	6.64241	13.8887	0.000193966	0.00948339
PAM	280890	-0.314083	5.29554	9.5591	0.00198961	0.0381196
SLC9A1	317654	-0.314033	3.01015	10.3729	0.00127881	0.0293727
SLC25A33	533794	-0.313473	3.44092	2.62012	0.105516	0.376512
NR3C2	537614	-0.313	4.07277	18.6334	1.58422e-05	0.00176672
RPA1	504844	-0.312952	5.38596	18.4193	1.77258e-05	0.00182084
HHIPL1	100299504	-0.312425	1.63189	4.01624	0.0450641	0.240304
AKAP13	504288	-0.312116	5.45091	14.5499	0.000136497	0.00788403
RIPOR2	539635	-0.311877	3.5788	8.84125	0.00294497	0.0482624
SAG	280922	-0.311425	1.28101	1.52742	0.2165	0.534692
TUFT1	282104	-0.310956	2.1744	3.67901	0.0551017	0.267407
LOC100847118	100847118	-0.310893	2.64452	2.4604	0.116749	0.396168
RCL1	768075	-0.310644	2.15237	7.41842	0.00645597	0.0810124
BMPER	534101	-0.310568	0.906197	1.97907	0.159489	0.462095
CNPY3	510220	-0.310564	1.18156	6.39625	0.0114361	0.11192
FOLH1	NA	-0.309925	2.09373	4.84323	0.0277549	0.183756
RASL12	614252	-0.309795	2.40492	5.58258	0.01814	0.146199
ABI3BP	538604	-0.309096	3.70063	5.37366	0.0204431	0.156011
WFIKKN2	531979	-0.308575	4.91542	8.35397	0.00384846	0.0578259
VIPR1	535858	-0.308536	1.96961	2.72276	0.0989269	0.362907
ADCY6	509936	-0.308331	4.55034	7.61355	0.00579312	0.0755929
TGFB2	534069	-0.308323	4.6892	8.4746	0.00360139	0.0552542
P2RX6	618262	-0.308081	4.77616	9.2201	0.00239373	0.0431274
MCAM	281301	-0.30805	5.32808	6.9074	0.00858396	0.0947991
UBE4A	517544	-0.308032	5.27126	16.8846	3.97226e-05	0.00327671
SETD7	515928	-0.307796	9.12313	12.0142	0.000527973	0.0172721
GRM4	790333	-0.30751	0.768167	1.70822	0.191216	0.506429
LAPTM5	512361	-0.307427	2.08265	5.76459	0.0163523	0.136846
RAD51B	617007	-0.307157	0.797482	4.45915	0.0347148	0.206994
CBX8	506458	-0.306991	0.881158	3.69582	0.0545489	0.265922
RNF122	510037	-0.306922	5.29087	6.56697	0.0103888	0.107003
NDRG4	515033	-0.306889	2.99949	3.69559	0.0545565	0.265922
LOC104974498	104974498	-0.306677	1.01927	0.925136	0.33613	0.656384
C1QB	617435	-0.306542	1.32202	2.27227	0.131707	0.42263
PXMP4	617160	-0.306501	2.89872	12.0805	0.000509514	0.0170074
KAT2B	407215	-0.306406	7.71232	9.63875	0.00190514	0.0374535
CADM4	523277	-0.306263	1.57441	5.91614	0.0150028	0.130042
PAIP2B	789468	-0.306169	8.09917	13.5982	0.000226406	0.0102844
NR4A2	540245	-0.305266	4.99713	1.08485	0.297615	0.617285
CDS2	614834	-0.305204	4.853	19.8448	8.39896e-06	0.00119235
LOC132343551	NA	-0.304989	1.95493	1.22755	0.267884	0.587431
TGOLN2	511904	-0.304393	5.59426	14.2698	0.000158384	0.00852644
ERMP1	541094	-0.304009	2.68447	7.82244	0.00516014	0.069807
QPCTL	530871	-0.304009	1.16786	3.0016	0.0831821	0.333044
LOC513055	NA	-0.303742	3.31611	0.667491	0.413928	0.720004
CARHSP1	506760	-0.303655	2.96725	6.25311	0.0123976	0.116958
ASS1	280726	-0.302609	4.48294	5.23657	0.0221169	0.162167
VIT	280957	-0.302387	1.88439	2.83418	0.0922778	0.349865
NCEH1	534212	-0.302383	2.58453	6.82526	0.00898774	0.0978767
TMCO4	512168	-0.302375	2.55047	6.34772	0.0117532	0.113215
HMGCR	407159	-0.302248	4.03639	11.6701	0.000635134	0.019153
CCDC141	530799	-0.302107	1.05329	2.96699	0.08498	0.337617
HFE	497622	-0.302009	0.958549	4.24177	0.0394411	0.220969
AMPD3	519803	-0.301959	4.30643	4.69207	0.0303021	0.191756
ICAM1	281839	-0.301609	2.83356	4.67588	0.030589	0.192627
MCCC2	783065	-0.301549	3.9361	15.9592	6.47211e-05	0.00470746
IDS	541272	-0.301363	4.53337	15.197	9.68564e-05	0.00629898
ABAT	280969	-0.301132	5.276	6.65066	0.00991193	0.104093
CRY2	509058	-0.301131	5.29301	6.28906	0.0121486	0.115627
SARDH	614603	-0.300928	1.73402	2.4063	0.120848	0.404104
GMIP	533029	-0.30091	2.03247	5.23837	0.022094	0.162167
ENPP2	532663	-0.300824	2.98221	4.16093	0.0413666	0.22768
ARID5B	783538	-0.3006	6.134	3.06202	0.0801419	0.326204
GLA	532742	-0.300352	1.78676	5.74185	0.0165653	0.13804
LOC132343021	NA	-0.300339	2.59251	2.58768	0.107698	0.380951
ANO7	104971910	-0.300282	0.879157	2.60811	0.106319	0.378132
LOC112447523	112447523	-0.300239	3.16406	12.9332	0.000322804	0.0124708
CXCL12	613811	-0.300238	5.98481	6.10412	0.0134867	0.122148
BCR	789892	-0.300197	4.37454	8.53586	0.00348216	0.0538456
PIK3R5	614838	-0.299584	1.14949	2.86705	0.0904106	0.347232
ZFHX4	539762	-0.299488	3.68095	12.418	0.000425213	0.0149538
TAF9B	538983	-0.299442	2.4793	10.3453	0.00129806	0.0295842
FBLN1	514588	-0.29922	4.33028	4.50125	0.0338701	0.203826
FBXO28	537745	-0.299075	3.09816	13.1728	0.000284039	0.0115772
SORBS1	504625	-0.299049	7.63941	10.8125	0.00100818	0.0251681
ABCB9	529923	-0.298524	1.16457	4.51031	0.0336911	0.203164
NHLRC3	506625	-0.298407	1.347	6.64015	0.00997056	0.104522
ATP1B1	519758	-0.297622	4.78029	11.7087	0.000622096	0.0191222
SAMD9	514205	-0.297148	1.53759	2.52364	0.112152	0.389112
ERAP2	513572	-0.296804	3.31984	6.13723	0.0132365	0.120634
AKR1C4	282138	-0.296739	2.67369	2.20938	0.137174	0.430735
SOD3	532481	-0.296615	2.92278	5.00368	0.0252935	0.174595
SLC25A30	507021	-0.296418	5.64785	7.56592	0.00594823	0.0765402
PLEKHA5	532887	-0.296026	1.76137	5.9398	0.0148027	0.129105
LRRK2	535652	-0.295577	2.8206	9.47523	0.00208264	0.0390473
SRXN1	531606	-0.295575	3.28727	2.52278	0.112213	0.389112
STIMATE	NA	-0.29529	1.92149	6.81353	0.00904699	0.098159
BCAR3	506231	-0.295206	3.40019	7.5614	0.00596316	0.0765402
TBC1D16	512099	-0.294913	5.21354	8.64434	0.00328079	0.0519861
DHRS3	281482	-0.294593	5.73779	5.17346	0.0229344	0.16508
ZIC1	516827	-0.294261	4.28836	4.80154	0.0284343	0.186449
ARHGAP27	789296	-0.294142	2.53308	8.88577	0.00287402	0.0476171
YEATS2	514192	-0.294074	3.07016	7.97551	0.00474143	0.0658164
DIRAS1	618387	-0.293818	1.5836	2.78926	0.0948979	0.355017
ANGEL1	508197	-0.29378	3.48963	10.0536	0.00152049	0.0330863
CPED1	617867	-0.293454	4.45953	8.08927	0.00445282	0.063237
SLC1A5	282355	-0.293213	2.85919	4.27779	0.0386136	0.218532
MACO1	540726	-0.29303	4.54592	14.1653	0.000167429	0.00859211
ZNF710	539500	-0.292824	1.95461	5.70112	0.0169541	0.139995
ACOX1	513996	-0.292228	5.38069	12.993	0.000312655	0.0123211
COLQ	514615	-0.292173	1.40269	0.970138	0.324646	0.643882
TBC1D5	614554	-0.291534	2.47999	7.97456	0.00474393	0.0658164
NOTCH2	513730	-0.291304	4.26532	8.35339	0.00384969	0.0578259
NR4A1	528390	-0.290952	7.61571	3.03532	0.0814706	0.328981
MEDAG	510187	-0.290713	3.20247	3.38085	0.065958	0.292799
LY6E	510977	-0.29057	3.01202	5.53713	0.0186171	0.148266
SETD1B	514102	-0.290209	4.4452	13.3597	0.000257086	0.0110154
ARHGAP1	512817	-0.290206	3.73749	5.20745	0.0224903	0.163683
MET	280855	-0.289932	5.33695	10.7981	0.00101607	0.025258
CARD11	515377	-0.289822	2.22869	3.43361	0.0638822	0.287519
GLCE	281195	-0.2898	3.55704	4.82406	0.0280651	0.18495
CEMIP2	515491	-0.289198	6.14899	12.0807	0.000509477	0.0170074
TP63	615335	-0.289125	4.29305	6.04704	0.0139296	0.125006
HIPK2	510158	-0.288819	5.58844	8.25029	0.00407456	0.060089
UBD	512938	-0.288531	1.74954	1.92785	0.164993	0.470275
EPHX1	535293	-0.288462	2.89852	6.40183	0.0114003	0.111669
VAMP7	613984	-0.288383	1.07713	5.33229	0.0209339	0.157737
NAPEPLD	541291	-0.287784	1.81878	4.5916	0.0321289	0.198303
ICAM3	281840	-0.287693	1.89061	3.78929	0.0515815	0.259073
TLE3	514326	-0.287626	3.58031	8.60773	0.00334739	0.0524631
RBM12	100138139	-0.28762	3.20899	9.8376	0.00170981	0.0354071
SORBS2	614391	-0.287522	3.06854	1.80077	0.17962	0.490131
BCL2L11	507390	-0.287016	2.7615	5.21425	0.0224025	0.1635
PGM2L1	515366	-0.286888	4.07908	8.71982	0.00314769	0.0504616
ETV5	541166	-0.286879	2.08048	1.99902	0.157401	0.459436
SLC25A13	615470	-0.286715	3.34383	6.18264	0.012901	0.119132
GM2A	504524	-0.286336	1.8609	4.01324	0.0451444	0.240478
RARA	534280	-0.285874	4.28802	10.6101	0.00112472	0.0271013
BOLA-NC1	510417	-0.285524	5.0224	5.00769	0.025235	0.174395
ADAM22	523645	-0.285425	1.62574	3.87881	0.0488992	0.251607
CRISPLD2	505329	-0.285312	5.64777	7.1299	0.00758088	0.0886166
PLA2G15	282271	-0.28523	3.39068	11.6593	0.000638811	0.019153
LOC101902425	101902425	-0.285151	1.12625	2.15137	0.142443	0.439488
FAM199X	616201	-0.284879	0.752426	2.45127	0.11743	0.397266
TNKS2	533901	-0.283832	6.20375	7.08796	0.00776035	0.0896473
ZNF521	538792	-0.283523	1.948	6.00426	0.0142714	0.126824
LOC101905883	101905883	-0.283501	3.0524	8.41308	0.00372532	0.0567858
TP53INP2	511340	-0.283253	6.5707	7.46719	0.00628335	0.0796615
PRDM11	524928	-0.283239	1.6027	5.64986	0.0174567	0.142941
IFRD1	541283	-0.282913	6.18982	3.43969	0.0636476	0.287231
ZNF609	510374	-0.282855	3.11202	9.88857	0.00166309	0.0349931
ZNF81	100141016	-0.282457	1.64752	5.19105	0.0227035	0.164375
CISH	616753	-0.282219	4.50478	0.89671	0.343665	0.664458
NUAK1	519892	-0.282129	2.87462	5.0389	0.0247842	0.172527
LOC101903400	101903400	-0.282005	3.8491	3.21503	0.072965	0.309707
LOC104973263	104973263	-0.281679	2.6369	0.870173	0.350908	0.670137
ATRNL1	504617	-0.281217	0.969418	3.70413	0.054278	0.265157
PPM1L	541235	-0.281174	7.47059	10.1381	0.00145238	0.0318686
LDLRAP1	511199	-0.281143	3.57791	8.96565	0.00275103	0.0464573
SMC3	281729	-0.281119	4.61737	3.5296	0.0602824	0.280054
PCYT2	510274	-0.280993	4.5235	11.5193	0.000688784	0.0198983
LOC112449293	112449293	-0.280696	1.9574	0.989922	0.319761	0.639143
TIMP4	317694	-0.28068	4.14826	5.21673	0.0223705	0.163417
PROX1	515324	-0.280479	3.8198	4.89487	0.0269366	0.180851
LOC407145	407145	-0.280107	1.71543	1.67077	0.196155	0.511576
PLXDC1	536989	-0.279734	3.94394	3.42797	0.064101	0.288393
LOC512286	512286	-0.27973	4.09137	3.50066	0.0613445	0.281841
KCNIP2	540895	-0.279645	2.94648	7.34305	0.00673224	0.0829133
SRGN	509501	-0.278787	4.11752	5.29945	0.0213322	0.15939
TSHZ1	101905039	-0.278665	4.12091	9.47887	0.00207852	0.0390473
C21H15orf39	784903	-0.278027	1.35858	3.6516	0.0560152	0.269289
FAM110C	100337320	-0.277882	1.70618	1.60781	0.2048	0.521475
EGLN3	535578	-0.277816	7.21272	3.01647	0.0824224	0.331123
LUM	280847	-0.277648	4.83939	3.66558	0.0555472	0.268281
BCL7A	616240	-0.277401	3.64019	6.77067	0.0092668	0.0992643
TM7SF3	510190	-0.277131	4.39964	11.9713	0.000540265	0.017537
CHD1L	524787	-0.27709	2.8025	4.63489	0.0313282	0.195123
MTMR10	615443	-0.276863	5.45133	20.7514	5.22929e-06	0.000821557
SPTY2D1	539967	-0.276747	2.34942	6.48552	0.0108757	0.109623
QPCT	281437	-0.276616	2.16197	3.35449	0.0670219	0.295443
COL1A2	282188	-0.276609	7.6367	4.28199	0.0385183	0.218202
BCL9L	539340	-0.276607	5.44231	10.3965	0.00126257	0.0291704
THEMIS2	507126	-0.276098	1.53923	4.31083	0.0378704	0.216615
MRC2	529049	-0.275546	4.72806	4.6665	0.0307565	0.193276
PAPSS1	504439	-0.275489	2.35534	4.58555	0.0322426	0.198365
TENM3	511615	-0.27545	1.38757	2.93017	0.0869386	0.341352
GPM6B	516689	-0.274837	3.68519	5.55338	0.0184451	0.147448
GSTM3	615507	-0.27478	5.29225	0.81074	0.367901	0.683298
CBX4	767865	-0.27454	1.24628	3.71349	0.0539746	0.264662
NPC1	286772	-0.274103	3.10261	6.15237	0.0131236	0.12027
ZBTB11	538545	-0.273865	4.07206	14.1372	0.000169951	0.00863163
MYBPC1	510763	-0.27361	12.8059	8.17324	0.00425129	0.0613884
TOB2	507934	-0.273433	7.25645	6.38156	0.0115312	0.112199
RAD54L2	784245	-0.273318	3.13774	7.85485	0.00506845	0.0688829
NEPN	100125284	-0.273013	1.86287	1.05569	0.3042	0.624785
FBXL4	535452	-0.272896	5.59037	9.66659	0.00187649	0.0372524
SYN2	782758	-0.272812	1.57287	2.9105	0.0880046	0.343059
PML	100138545	-0.27199	2.15662	4.65169	0.031023	0.194231
FYB1	535347	-0.271292	0.859027	1.47751	0.224164	0.544206
DIAPH1	786565	-0.271037	4.2541	4.22892	0.0397408	0.221764
HMBOX1	539099	-0.270953	7.32225	13.9989	0.000182922	0.00913292
LOC132344751	NA	-0.270927	4.13548	1.06836	0.301316	0.621236
TMEM106A	508269	-0.270917	1.13903	3.42286	0.0642996	0.288846
COL14A1	781493	-0.270424	4.14984	3.78476	0.0517213	0.259223
CLMP	516565	-0.270073	0.670065	2.24539	0.134013	0.426087
C5AR2	522144	-0.269896	2.39286	4.36891	0.0366004	0.213074
C28H10orf71	540418	-0.269301	8.84665	7.78283	0.0052745	0.0706244
DHRS12	507276	-0.269284	3.25382	4.98034	0.025637	0.175833
NIPAL2	781492	-0.269171	1.56074	2.76516	0.0963369	0.357668
GRK6	521413	-0.269164	2.12529	6.03122	0.014055	0.1258
NMRK1	510456	-0.269133	1.29017	3.80116	0.0512172	0.258129
CRIM1	506264	-0.269095	4.33478	6.2146	0.0126701	0.118298
LOC132345260	NA	-0.269088	1.96813	0.772497	0.379446	0.69432
NLGN2	787986	-0.268908	2.04666	3.37008	0.0663905	0.293759
RBFOX3	511773	-0.268728	1.59265	2.05929	0.151281	0.453112
DCXR	526937	-0.268477	2.22739	2.99181	0.0836868	0.334152
LOC132346790	NA	-0.268047	2.95033	5.68723	0.0170888	0.140883
WDR44	286825	-0.267568	3.21705	11.0918	0.000867086	0.0228566
CDON	536011	-0.267511	3.21244	5.12334	0.0236061	0.16827
MFAP4	286766	-0.267464	3.20422	3.19735	0.0737576	0.310567
SELENBP1	510154	-0.267332	2.68583	4.5479	0.0329592	0.20091
B3GALNT1	767844	-0.267145	2.86254	7.38308	0.00658402	0.0820564
ZNF784	789593	-0.266818	3.67411	3.93211	0.0473725	0.246367
LOC112448832	112448832	-0.266744	0.966353	2.3552	0.124866	0.410976
LOC511531	511531	-0.26654	1.51478	0.712648	0.398566	0.707854
ZC3H6	506237	-0.266264	2.24805	2.81597	0.0933302	0.351537
EGFR	407217	-0.26619	3.44957	4.38063	0.0363495	0.21234
PRKAB2	512665	-0.266042	7.01532	11.3449	0.000756573	0.0211751
GTF2IRD2	539745	-0.265812	3.18069	7.33506	0.00676226	0.0829133
RTN4R	100299284	-0.265776	0.699337	1.84073	0.174866	0.484013
MAP4	281295	-0.265579	10.1602	9.04473	0.00263452	0.0455334
GADD45B	618405	-0.265369	3.01622	1.77203	0.18313	0.494279
SRPK2	505945	-0.265312	3.73353	14.223	0.000162369	0.00854826
FAM8A1	511911	-0.264979	3.95458	9.81529	0.00173067	0.0357136
ARHGEF18	522521	-0.2649	2.62198	5.59139	0.0180489	0.145865
PARP4	615359	-0.264862	2.98155	11.6154	0.00065407	0.0194619
NUDT21	518859	-0.26448	2.38765	7.63861	0.00571318	0.0748656
ACE	509484	-0.264277	1.81646	4.75362	0.0292367	0.188476
FBXO33	539998	-0.264198	1.2074	4.16288	0.0413192	0.22768
G6PC3	369023	-0.263636	2.47105	5.39941	0.0201436	0.154578
C17H4orf33	513251	-0.263531	1.55309	2.95351	0.0856914	0.338871
LOC101908046	101908046	-0.263427	1.67499	1.78797	0.181174	0.491233
BNIP2	516077	-0.263207	3.05313	8.96437	0.00275296	0.0464573
LOC101903015	101903015	-0.263164	1.97301	3.76127	0.0524528	0.261165
FAM171A2	615144	-0.263093	2.46773	5.33814	0.0208638	0.157542
SLCO5A1	535202	-0.263027	3.79802	4.57223	0.0324943	0.199209
ANGPT1	282140	-0.262985	2.16926	2.95326	0.0857045	0.338871
PMEPA1	617469	-0.262783	5.3621	7.01889	0.00806544	0.0914678
RUSC2	507809	-0.262302	5.73911	6.51205	0.0107146	0.108743
PRKAR2A	100139910	-0.262147	6.37188	9.66516	0.00187795	0.0372524
PMM2	510978	-0.262079	2.49679	5.32012	0.0210805	0.158225
XPO4	506392	-0.262024	5.56902	7.4107	0.00648369	0.0810314
LIMK1	535225	-0.261872	3.13673	3.83762	0.0501146	0.255381
CHST3	506758	-0.26181	3.76742	5.36883	0.0204998	0.156127
ZNF865	104974946	-0.261404	3.92001	8.92619	0.00281111	0.047117
ARHGAP26	538219	-0.26063	1.06866	3.73389	0.0533191	0.26255
ASCC1	534915	-0.260369	4.72164	1.62807	0.20197	0.518139
LOC100297905	NA	-0.260355	1.29229	4.51837	0.0335328	0.202578
OSBPL10	507708	-0.260301	1.787	2.58614	0.107803	0.380951
DHCR7	514745	-0.259706	3.65795	7.06035	0.00788086	0.0901058
LCP2	513244	-0.259658	1.22804	1.819	0.177432	0.487111
TP53BP1	509111	-0.259627	5.06063	10.5543	0.00115921	0.0275938
IRF8	614909	-0.259592	0.917233	3.2032	0.0734943	0.310277
PDE1A	281969	-0.259069	1.49295	3.26433	0.0708021	0.304834
LOC132346983	NA	-0.258915	4.77058	2.74001	0.0978642	0.360771
SLC26A2	513953	-0.258655	1.58324	3.55146	0.0594933	0.278068
LYPLAL1	533920	-0.258373	2.52703	6.38521	0.0115075	0.112153
LOC101902363	101902363	-0.25828	1.47311	2.04306	0.152902	0.455004
VASN	787995	-0.2579	2.44372	2.70478	0.100048	0.365191
LIPG	509808	-0.257684	2.57979	2.85778	0.090933	0.34867
CCDC28B	507607	-0.257644	2.29568	3.7702	0.0521734	0.260794
SCMH1	540926	-0.257626	4.6306	11.1609	0.000835375	0.0224219
FGF2	281161	-0.257164	1.96505	2.89857	0.088658	0.343864
CHAF1A	504535	-0.25691	1.72792	4.02416	0.044853	0.239358
OR51D1	526623	-0.256909	1.07323	1.76284	0.184271	0.495382
FLT3LG	282233	-0.256564	0.648309	2.53598	0.111278	0.387489
PLCG2	100337091	-0.256561	1.14415	3.98148	0.0460031	0.243401
FZD8	616913	-0.256334	2.38332	3.46618	0.0626359	0.285067
H2BC15	614958	-0.256148	1.64001	3.50183	0.0613011	0.281822
TCF7	782690	-0.255866	1.35239	3.33888	0.0676607	0.297369
CLSTN1	514447	-0.255654	5.684	10.8191	0.00100458	0.0251316
ADCY5	505740	-0.255556	2.02419	3.2768	0.0702659	0.303498
tRNA-Ser	NA	-0.255442	2.92788	0.569506	0.450455	0.745047
LMOD3	509978	-0.255319	9.02384	9.1669	0.00246431	0.0435991
RCAN3	506601	-0.254659	1.36749	2.25278	0.133374	0.425088
GNAQ	536654	-0.25422	2.65924	6.60705	0.0101576	0.10544
TMEM140	515475	-0.25361	4.24545	5.04315	0.0247234	0.172478
GSN	535077	-0.253372	8.42385	4.59284	0.0321057	0.198271
SETDB2	509382	-0.253192	1.33933	3.75537	0.0526382	0.261397
DAP	616066	-0.253003	4.45885	12.2191	0.00047302	0.0161087
COL5A1	100848491	-0.252792	5.75586	7.18395	0.00735586	0.0876932
FITM2	518159	-0.25277	4.23888	8.03052	0.00459955	0.0644074
COX6A1	282199	-0.252188	3.99862	6.7062	0.00960781	0.101898
UCHL1	514394	-0.251939	3.13133	1.70281	0.191921	0.50727
POC1A	534489	-0.251919	0.98968	2.80462	0.0939928	0.352937
HAUS2	508698	-0.251654	3.04916	6.27353	0.0122555	0.115889
CCNG2	512960	-0.251602	3.75245	5.47774	0.0192601	0.150903
RRP8	540208	-0.251552	1.49113	3.47573	0.0622752	0.284414
CD68	504960	-0.251531	1.21007	2.51672	0.112645	0.390011
FAM229B	777592	-0.251463	4.09603	2.02154	0.155082	0.45706
LOC512684	512684	-0.251445	3.34896	6.88637	0.00868553	0.0958255
FAM13A	282605	-0.251403	4.30282	4.12975	0.0421356	0.230494
MAPK11	618906	-0.250813	0.926413	2.19836	0.138158	0.43261
MAP3K8	535622	-0.25061	1.21841	1.98833	0.158516	0.461142
MAF	782481	-0.250451	5.72065	8.86259	0.00291074	0.0481027
CD247	281056	-0.25045	1.6138	2.46013	0.116769	0.396168
COTL1	617165	-0.250194	4.49984	3.58257	0.0583887	0.275197
YWHAG	286862	-0.250038	7.71085	12.0378	0.000521338	0.0172554
PPP1R3C	539466	-0.249985	8.28645	3.09992	0.0782961	0.322574
PRPF8	507371	-0.249736	7.12533	10.2759	0.00134776	0.0302143
FZD4	445416	-0.249387	3.75407	4.99102	0.0254792	0.175261
PAQR3	534876	-0.24928	2.18686	5.9921	0.0143701	0.127215
A4GALT	618369	-0.249239	1.44751	3.34761	0.0673026	0.296237
SLC9A9	535743	-0.248587	1.60007	3.98482	0.045912	0.243188
TRABD2B	787081	-0.24829	2.43719	2.9807	0.0842628	0.33611
TANGO2	518209	-0.248215	1.97299	4.6185	0.031629	0.196046
PPCS	539294	-0.248201	1.85177	4.26361	0.0389371	0.21952
CLIP4	515213	-0.247912	6.42275	9.52089	0.00203146	0.0386501
GCAT	319141	-0.2478	3.77933	5.55753	0.0184014	0.147198
ARRDC3	541123	-0.247572	6.28341	1.9596	0.161557	0.464709
ARRDC4	538517	-0.247245	4.17502	2.59971	0.106883	0.379453
CD52	507141	-0.247205	1.74165	2.37861	0.123007	0.406653
SECISBP2L	100848979	-0.247168	4.82943	13.8044	0.000202859	0.0097166
FAT1	508251	-0.246974	3.47686	3.81535	0.0507851	0.257585
LOC132342072	NA	-0.246557	6.66941	7.54119	0.00603042	0.0772352
IGF1R	281848	-0.246544	2.79287	4.28668	0.038412	0.218125
TMEM268	535122	-0.246322	1.91079	3.53545	0.0600702	0.279655
SMC1A	282370	-0.246162	4.44911	9.88452	0.00166675	0.0350076
RPP40	531274	-0.246079	3.00905	4.7193	0.0298258	0.190378
ALDH1A1	281615	-0.246039	6.73908	3.38797	0.0656739	0.291793
CNDP2	512626	-0.245855	3.1071	7.19076	0.007328	0.0875063
ESR1	407238	-0.245735	5.34661	7.96848	0.00475988	0.0658282
ANP32E	507203	-0.245615	3.64746	9.21402	0.00240169	0.043139
CLEC12A	508740	-0.24542	1.15143	1.36074	0.243409	0.562995
TMEM43	404066	-0.245337	4.86165	9.17871	0.00244847	0.0435991
CFD	505647	-0.245106	2.48208	2.73903	0.097924	0.3608
LOC112449602	112449602	-0.245079	0.903784	2.69587	0.100608	0.366113
RFX5	539884	-0.24506	3.80061	4.85737	0.0275283	0.182961
FAM43B	100298683	-0.245059	3.10102	1.82527	0.176687	0.486393
CELF2	777790	-0.244956	1.13803	2.84247	0.0918032	0.349618
ZNF217	507766	-0.244508	2.79552	6.6895	0.00969822	0.10258
FAM83H	524974	-0.243921	1.3344	1.54534	0.213825	0.53141
LANCL1	540559	-0.243318	6.25662	2.77839	0.0955442	0.356014
MAP1S	527829	-0.243201	1.38625	3.49967	0.061381	0.28186
PI16	507058	-0.242871	4.16449	1.92467	0.165343	0.47067
LOC504773	504773	-0.242836	0.867855	1.39264	0.23796	0.557742
DPYSL3	509796	-0.242419	5.44026	1.61662	0.203563	0.519933
CASP4	338039	-0.242278	2.36427	4.99975	0.0253511	0.174787
RP2	534054	-0.24225	0.910853	2.68634	0.101212	0.366905
MGLL	505290	-0.242139	6.1597	5.23863	0.0220907	0.162167
RTCB	525106	-0.242127	4.5163	10.3994	0.00126054	0.0291704
PLAC8B	767910	-0.241855	1.99803	1.20242	0.272838	0.593037
NCOA2	508162	-0.241699	4.76017	13.0571	0.00030214	0.0121092
ZNF385A	540045	-0.241684	2.49829	1.36288	0.243039	0.562995
RASGRP4	529375	-0.241241	1.0455	1.98064	0.159322	0.462095
ESRRG	536732	-0.241101	2.0448	1.22641	0.268107	0.587431
MAPK1	327672	-0.241061	4.9359	12.3613	0.000438315	0.015235
RTN3	359721	-0.241004	5.3405	9.09088	0.00256887	0.044843
VEGFD	286799	-0.241003	0.840808	1.85943	0.172691	0.480363
CHM	519552	-0.240906	3.34012	6.60178	0.0101877	0.10544
LOC788599	788599	-0.24022	1.88301	3.52204	0.0605578	0.280054
TMEM127	513620	-0.240173	2.62771	5.48304	0.0192018	0.150736
RNASE13	539741	-0.240025	3.82059	1.10481	0.293213	0.612794
STK4	514886	-0.239903	2.46046	5.93539	0.0148397	0.129141
TSPYL1	538541	-0.239747	5.03236	9.45538	0.00210531	0.0392513
COPB2	281706	-0.239662	5.82459	11.513	0.00069112	0.0198983
PBX3	539222	-0.239498	0.781667	1.69373	0.193109	0.50924
MGAT4A	282276	-0.239461	4.26102	10.6348	0.00110981	0.0270274
GMFG	514407	-0.239371	1.12405	2.95865	0.0854192	0.338651
ID2	505025	-0.23909	3.00977	3.67651	0.0551843	0.267461
TAGAP	509236	-0.239023	1.45499	2.37686	0.123145	0.406903
IL6ST	522155	-0.23901	6.13096	10.5741	0.00114685	0.0274259
PCNT	510855	-0.238927	5.87136	10.2856	0.00134072	0.030206
SEMA5A	506636	-0.238795	2.9626	5.68631	0.0170977	0.140883
SCCPDH	507289	-0.2385	4.36428	7.54446	0.00601949	0.0771792
CYP7B1	529552	-0.23848	1.29771	3.267	0.0706869	0.304716
SOBP	537433	-0.238379	2.225	4.34968	0.037016	0.214016
ACKR2	512583	-0.238312	4.34025	5.39883	0.0201503	0.154578
CAP2	515190	-0.23827	7.99418	10.6339	0.00111033	0.0270274
JCHAIN	280821	-0.238135	2.74593	2.38433	0.122557	0.406375
SC5D	525154	-0.23784	4.37753	7.10415	0.00769059	0.0894212
USP32	537257	-0.237657	5.26437	8.4037	0.00374459	0.0570058
CEP97	540395	-0.237555	5.49833	11.8012	0.000591911	0.0185492
COL3A1	510833	-0.237544	9.15465	2.68604	0.101231	0.366905
PDGFRA	282301	-0.237393	4.68686	2.57123	0.108823	0.383045
BTBD9	505504	-0.237298	4.74746	12.4627	0.000415157	0.014914
LOC132346186	NA	-0.237245	0.907251	2.39109	0.122029	0.405891
TBC1D9	537817	-0.237112	1.41685	2.26839	0.132037	0.423115
REPS2	526887	-0.236721	0.724429	2.2539	0.133279	0.425052
SPRYD7	615298	-0.236575	3.50312	7.3011	0.00689126	0.0840576
RELB	522670	-0.236534	2.49534	4.75014	0.0292959	0.188546
FNDC5	538905	-0.236419	1.4465	2.49009	0.114565	0.392876
PER1	516318	-0.236348	7.90013	2.18843	0.139051	0.433214
LOC112441884	112441884	-0.236286	2.44635	3.30122	0.0692285	0.301003
CREB5	534129	-0.235997	3.56685	2.50555	0.113446	0.390755
DNAJC16	514510	-0.235859	3.58941	7.87823	0.00500333	0.0682341
DCAF7	516678	-0.23463	2.54727	3.86406	0.0493307	0.252772
LOC101903385	101903385	-0.234563	0.763127	2.74386	0.0976288	0.360163
SERPING1	281035	-0.234466	4.79492	5.1035	0.0238776	0.169284
BNIP3L	534615	-0.233958	3.64128	7.63435	0.00572669	0.0748919
ART1	539042	-0.233956	6.17261	1.87328	0.1711	0.477925
PCDH7	514537	-0.233858	2.89868	3.64369	0.0562821	0.270021
CACNG7	539969	-0.233694	0.95583	0.713779	0.398192	0.707677
FIGN	101905392	-0.233572	1.71231	3.96709	0.046398	0.243739
TIMP3	282094	-0.233556	5.72025	6.70251	0.00962773	0.101926
MAP3K5	537380	-0.233464	3.09846	4.98632	0.0255485	0.175532
SPART	534027	-0.233452	6.17207	7.29409	0.00691818	0.0842117
P2RY2	282638	-0.23315	5.3356	4.23679	0.0395569	0.221424
ZDHHC23	512177	-0.233017	4.14172	4.72688	0.0296947	0.190056
RNASE6	282341	-0.232892	1.16719	1.49674	0.221173	0.539785
FAM76A	535402	-0.232851	3.14546	6.71727	0.00954834	0.101359
LYN	534996	-0.232005	3.00973	4.71642	0.0298758	0.190388
BICRA	531868	-0.231959	3.0507	5.8025	0.0160034	0.134813
SOCS3	282081	-0.231719	3.00968	0.512887	0.473892	0.758574
DHX35	513148	-0.231312	2.55743	4.29636	0.0381941	0.217727
STXBP1	282378	-0.231032	2.71952	2.53848	0.111102	0.387311
MAN1A1	530027	-0.230731	2.52918	3.18254	0.074429	0.312655
BBC3	782359	-0.230729	1.52773	1.80287	0.179366	0.490131
ATP6V0A1	286768	-0.230658	4.85814	11.8689	0.000570788	0.0181773
FCER1G	282226	-0.230637	1.45223	2.92637	0.0871433	0.341814
WIZ	535200	-0.230443	3.63544	7.43215	0.00640686	0.0806826
TTF2	531369	-0.230335	1.48194	3.26419	0.0708079	0.304834
PLAC9	510496	-0.230204	1.82979	2.96598	0.0850329	0.337617
MEAK7	531539	-0.230071	2.25419	5.46061	0.0194499	0.151773
TIMP2	282093	-0.230052	5.05029	6.20906	0.0127098	0.118424
EPB41L1	515919	-0.229968	7.68075	10.4423	0.00123165	0.0287376
RIPK3	507427	-0.229913	1.56422	1.8819	0.170119	0.476595
ATP9A	516579	-0.229847	7.42563	8.37568	0.00380275	0.0574459
LOC104975788	104975788	-0.22976	3.81125	7.53108	0.00606436	0.0775015
UBQLN4	533021	-0.22954	2.98172	7.46531	0.00628991	0.0796615
TACC1	507012	-0.229517	5.81086	5.48618	0.0191674	0.150566
FEZ2	100299092	-0.229214	4.11808	4.44467	0.0350103	0.207822
HEXB	618571	-0.229196	2.02772	4.45741	0.0347502	0.206994
SLC40A1	527023	-0.229157	5.68774	7.33704	0.0067548	0.0829133
LMAN1	511649	-0.229016	3.59656	10.6593	0.00109518	0.0267727
THAP6	539787	-0.228941	2.77621	3.96861	0.046356	0.243739
NPC2	280815	-0.228701	4.14208	7.02175	0.00805256	0.0914678
ZNF423	508025	-0.228529	4.10218	4.79784	0.0284954	0.186742
CPE	280753	-0.228462	2.1757	1.95456	0.162097	0.465961
RNF135	511125	-0.228172	4.31863	3.66023	0.0557259	0.268309
SYNPO2	540340	-0.228049	8.7038	9.92422	0.00163118	0.0344448
CD248	520070	-0.227589	2.48722	1.76883	0.183527	0.494737
B4GALT5	282407	-0.227552	4.24467	6.55188	0.0104774	0.107556
MFSD12	112447369	-0.227374	2.48252	4.22695	0.0397869	0.221764
TRIM44	782816	-0.227354	3.8563	5.56117	0.0183632	0.147093
STAMBP	532672	-0.227301	3.71228	8.12182	0.00437357	0.062541
LOC112445030	112445030	-0.227253	2.20382	3.60749	0.0575198	0.273179
COL4A5	511602	-0.227204	2.43492	2.63042	0.104834	0.37523
SERINC2	513593	-0.227164	6.66738	9.97142	0.00158989	0.0338153
SERPINF1	281386	-0.227143	4.68313	4.43066	0.0352988	0.208689
TFDP2	506114	-0.227137	7.62622	11.0049	0.000908705	0.0234808
YWHAZ	287022	-0.227132	4.26423	11.0005	0.00091086	0.023485
ATG4C	531455	-0.227024	1.34583	2.7522	0.0971204	0.359187
DDI2	NA	-0.226944	6.46519	4.32504	0.0375556	0.215968
DBT	280759	-0.226813	4.49534	8.66687	0.00324047	0.0516104
GPC3	615239	-0.226582	2.49223	2.27414	0.131548	0.422581
EYA1	511188	-0.226483	4.09798	8.35841	0.00383907	0.0578259
LOC112449302	112449302	-0.22635	0.811786	2.48179	0.115171	0.393399
DDAH1	537391	-0.226258	2.30702	2.94672	0.0860522	0.339418
STAT5B	282376	-0.226061	6.89384	11.1651	0.000833496	0.0224219
TMEM98	513445	-0.226054	1.36341	0.833406	0.361289	0.6785
KY	101903894	-0.226041	7.22048	3.25546	0.0711859	0.305546
ZNF668	767831	-0.225999	0.699062	3.295	0.0694913	0.301288
BHLHE41	613907	-0.2256	5.78872	4.92659	0.0264464	0.178885
GLIPR2	538565	-0.225491	2.24628	3.47036	0.0624777	0.284567
HCRTR1	282248	-0.225446	1.69601	1.47592	0.224414	0.544259
LNPEP	521633	-0.225205	6.53199	5.61139	0.0178441	0.145005
SMTNL2	532143	-0.225082	8.41838	7.46408	0.00629423	0.0796615
PPIP5K1	510684	-0.224859	5.80664	6.47141	0.0109623	0.109931
ECHDC3	617368	-0.224744	7.51358	3.68979	0.0547465	0.266451
FAM186B	505861	-0.224743	0.913218	3.10558	0.0780246	0.322019
LOC509283	509283	-0.22473	3.5357	1.21336	0.270669	0.590884
SH3TC1	100300032	-0.224409	1.34193	1.28076	0.257758	0.578398
SPHK2	533103	-0.224388	2.85405	6.31425	0.0119771	0.11483
FHL1	509056	-0.224345	11.6769	3.75224	0.0527369	0.261532
RRM2B	528960	-0.223932	4.16433	8.47684	0.00359697	0.0552542
GPR89A	767859	-0.22366	3.45124	8.09274	0.00444429	0.063237
CLCN6	520210	-0.223449	1.82523	3.08778	0.0788825	0.324294
ITGB6	282644	-0.223309	5.66258	4.70524	0.0300707	0.1911
RFWD3	540072	-0.223296	2.41219	2.65286	0.103364	0.37159
SIM1	537223	-0.223257	0.933097	0.467143	0.494304	0.771749
AIF1	280989	-0.223222	0.905637	1.90079	0.16799	0.472982
LOC101903501	101903501	-0.223194	1.71867	2.88905	0.0891837	0.344542
OSGEPL1	514738	-0.223042	3.39969	3.62561	0.0568968	0.271643
IARS1	509885	-0.222926	5.50697	9.70015	0.00184253	0.0369226
MINDY4	615509	-0.222842	1.58344	3.10313	0.0781419	0.322232
MAOA	281293	-0.222835	2.04803	2.3902	0.122098	0.405891
CHRNA3	282702	-0.2227	1.89973	1.70929	0.191077	0.506174
OAT	505323	-0.222563	4.89777	3.25407	0.0712463	0.305604
EOGT	508782	-0.221701	3.29207	5.56688	0.0183033	0.146757
LGR4	505423	-0.22157	5.57603	12.4256	0.000423484	0.0149538
RNF214	616238	-0.221559	5.95434	10.4996	0.00119403	0.0282367
LOC101904642	101904642	-0.220922	3.29405	5.75018	0.016487	0.137679
C1S	767827	-0.220771	4.61758	2.79717	0.0944308	0.35413
MN1	786290	-0.220653	7.00032	4.6189	0.0316215	0.196046
ECM2	533916	-0.22044	4.12991	4.3866	0.0362225	0.211816
SMCR8	781661	-0.220344	3.44466	5.70958	0.0168726	0.139711
PYCR1	539606	-0.220159	2.48372	2.13366	0.144096	0.441928
ANGPTL2	512019	-0.220097	4.25569	4.49952	0.0339045	0.203929
KIAA1328	785328	-0.220016	2.54369	5.63051	0.0176505	0.143828
SPATA13	785769	-0.219958	2.29972	4.08538	0.0432558	0.235094
CHMP4C	507572	-0.219953	3.26289	2.89382	0.0889197	0.344136
TNC	540664	-0.219915	2.35912	0.977027	0.322934	0.641891
JADE2	512319	-0.219575	3.30768	3.76632	0.0522946	0.260794
KRAS	541140	-0.219542	3.26633	4.25484	0.0391385	0.220024
ITM2B	510575	-0.219433	7.35298	7.26437	0.0070336	0.0851767
RCN3	522073	-0.219424	2.35842	2.97013	0.0848153	0.337514
SPECC1	506538	-0.219361	5.72113	6.86794	0.00877556	0.0962778
EPHA3	537951	-0.218781	1.09368	1.87235	0.171206	0.477925
ETV6	504512	-0.218716	3.85804	7.57473	0.00591922	0.0764761
PODN	509606	-0.218243	4.50167	2.76232	0.0965083	0.35816
KCNQ5	613605	-0.218231	4.66568	4.0744	0.0435377	0.235973
LOC783879	NA	-0.218211	3.62568	1.66607	0.196785	0.511654
CBL	527418	-0.218189	3.8868	8.5939	0.00337291	0.0527795
PCYT1A	100125779	-0.218186	6.01088	10.8243	0.00100179	0.025115
PLEC	786966	-0.218022	9.35284	8.22038	0.00414225	0.0605403
EXOC1	504440	-0.218008	3.95679	10.5459	0.00116444	0.0276271
PPM1K	540329	-0.217847	5.0002	2.78477	0.0951643	0.355185
LOC101904569	101904569	-0.217829	0.821167	2.26886	0.131997	0.423101
CCDC8	616838	-0.217525	4.26067	4.16787	0.0411976	0.227262
SDHAF4	768071	-0.217324	2.77344	2.64204	0.10407	0.373176
FMNL1	788992	-0.217034	2.62208	3.90743	0.0480732	0.24855
MB21D2	519376	-0.216973	1.01731	2.11001	0.146338	0.446699
SND1	404098	-0.216933	4.64631	11.6805	0.000631594	0.019153
COL16A1	507010	-0.216811	2.46981	3.24615	0.0715915	0.306193
ANKRD52	521057	-0.216282	3.93812	4.77276	0.0289134	0.1875
PMVK	513533	-0.216265	3.49739	5.16777	0.0230097	0.165355
LATS1	535935	-0.216151	3.33927	4.89785	0.0268901	0.180673
LOC101906311	101906311	-0.21596	1.28695	1.67566	0.195502	0.510745
LOC112444339	112444339	-0.215893	0.899526	1.18747	0.275841	0.595499
PTCD1	101910000	-0.215522	3.40301	5.80292	0.0159996	0.134813
TMEM255A	533569	-0.215464	1.08799	0.86634	0.351971	0.670466
FGFR1	281768	-0.215051	4.69516	6.5227	0.0106506	0.108373
TMEM30A	505797	-0.214899	3.78069	7.36951	0.00663391	0.0824884
LOC112445964	112445964	-0.214876	2.25268	0.852828	0.355754	0.674073
RGCC	614348	-0.214643	4.26591	4.16247	0.0413291	0.22768
HEATR5B	540503	-0.214594	2.99349	6.51328	0.0107072	0.108743
SIPA1L2	535132	-0.214528	2.28817	2.46354	0.116516	0.39588
SFT2D2	506944	-0.214522	0.758642	2.32398	0.127394	0.415007
SLC7A1	539465	-0.214516	3.51003	4.02668	0.0447861	0.239153
GEMIN5	533444	-0.214444	3.1646	5.43098	0.0197826	0.153253
SSH2	512652	-0.214375	7.04328	8.44985	0.00365073	0.0557932
PDIA4	415110	-0.21418	4.13378	6.73219	0.00946882	0.100787
FYTTD1	407149	-0.214142	5.5301	8.90993	0.00283624	0.0472693
RRAGC	617367	-0.214108	3.42783	8.8179	0.0029829	0.0484793
HIVEP1	529115	-0.214015	3.20723	5.43707	0.0197138	0.153022
GNG7	618399	-0.213959	5.25164	8.60727	0.00334823	0.0524631
TET1	513640	-0.213877	2.97154	3.41676	0.0645376	0.289229
FSTL1	534482	-0.213876	6.22196	3.61621	0.0572191	0.272696
ABCA2	100299651	-0.213802	2.48774	2.42865	0.119135	0.400646
KIAA0319L	784489	-0.213709	4.44008	8.80115	0.0030104	0.0486578
LOC132343345	NA	-0.213568	3.5129	1.39713	0.237204	0.557742
YPEL2	616180	-0.213567	5.87102	8.17781	0.0042406	0.0613092
ATG14	538831	-0.213199	3.98612	7.48352	0.00622661	0.0792312
FAM107B	535023	-0.212954	2.38327	3.26064	0.0709616	0.305161
BTBD11	539986	-0.212814	2.48559	1.04729	0.306133	0.62583
CYLD	536421	-0.212778	5.06284	8.82557	0.00297039	0.048394
SELENOM	787736	-0.21262	3.22127	3.07998	0.0792615	0.324848
PPP1R3D	782160	-0.212479	4.3154	3.48775	0.0618246	0.283309
MAMLD1	100139912	-0.212387	2.57609	2.6929	0.100796	0.366567
SLC4A4	282360	-0.212375	4.09145	3.25776	0.0710862	0.305474
PIGZ	104968672	-0.21228	4.43567	2.83144	0.0924357	0.349865
KIAA0513	507534	-0.212014	5.49091	5.78883	0.0161283	0.135356
LDHB	281275	-0.211969	7.90191	3.04244	0.0811141	0.328217
ZMYM2	508731	-0.211885	3.57304	6.1872	0.0128678	0.119012
MEGF6	616459	-0.211873	2.0141	1.77569	0.182679	0.493581
CLIC4	286823	-0.211829	4.86774	4.29304	0.0382687	0.21773
LOC532875	532875	-0.211667	4.18565	9.12142	0.00252634	0.0443635
IL34	508292	-0.211502	1.37953	2.74877	0.0973292	0.359395
RIDA	504390	-0.211256	2.33119	3.57478	0.0586631	0.275504
AMOTL1	541209	-0.211099	5.52899	5.60831	0.0178755	0.14516
RGS6	517545	-0.210926	1.81139	2.69716	0.100527	0.366113
LRP12	519993	-0.210791	4.79791	5.48724	0.0191558	0.150566
KIAA0408	100140348	-0.210725	3.95022	3.54565	0.0597019	0.278711
SUGCT	100125578	-0.210595	0.854994	2.35408	0.124955	0.411041
GSS	525059	-0.21049	2.2182	3.41756	0.0645062	0.289229
TMEM192	613396	-0.210431	2.65797	4.81034	0.0282894	0.186116
SUMF2	509497	-0.210257	2.61757	1.90636	0.167368	0.47255
GOSR1	511030	-0.210243	4.10704	8.96237	0.00275597	0.0464573
SLCO4A1	507969	-0.209989	1.12613	1.62865	0.201889	0.518139
CPT2	504502	-0.209749	3.95877	6.01045	0.0142214	0.126564
MCM2	510120	-0.209476	3.14945	5.90949	0.0150595	0.130331
IKBKG	281855	-0.209463	5.21375	3.16882	0.0750567	0.314297
PTPN14	518798	-0.209448	6.94996	5.61607	0.0177965	0.144718
RASA4B	NA	-0.209393	4.20631	3.26663	0.0707029	0.304716
C1QTNF6	506413	-0.209341	1.67221	1.98437	0.158931	0.461592
MYH14	514212	-0.208841	6.70665	6.95822	0.00834348	0.0934596
ELP3	784720	-0.208583	4.15705	4.5199	0.0335027	0.202578
SFRP2	510821	-0.208556	1.42972	1.51333	0.218632	0.537032
LRRC2	541113	-0.208341	8.11992	5.84384	0.0156317	0.132892
PSTPIP1	513924	-0.208204	0.990452	1.40671	0.235604	0.556446
TRIM25	510923	-0.208202	1.49338	2.9504	0.0858564	0.33891
MYH7	282714	-0.208186	13.5754	3.02673	0.0819028	0.330048
SEC61A1	505064	-0.208127	3.40412	4.28404	0.0384718	0.218202
TTC32	525750	-0.208114	1.73189	2.96785	0.0849348	0.337617
IFIT3	509678	-0.208103	1.62147	1.1554	0.282422	0.602314
MARCHF6	540371	-0.208099	6.65872	9.23559	0.00237356	0.0428951
ETS2	281148	-0.208083	7.71751	3.18156	0.0744737	0.312731
FBXL18	789838	-0.208034	4.28278	9.98916	0.00157465	0.0336734
SETD4	540440	-0.207907	2.59277	2.14834	0.142724	0.439889
MAPT	281296	-0.2078	5.13731	6.15267	0.0131214	0.12027
ZNF646	783820	-0.207612	3.03816	3.53247	0.060178	0.279825
COPG2	536616	-0.20748	3.84066	8.64817	0.00327391	0.0519861
VWA8	524159	-0.207404	4.41167	6.07604	0.0137027	0.123819
BGN	280733	-0.207401	3.87482	3.41181	0.0647313	0.289461
RECK	517232	-0.20739	0.783903	2.35981	0.124497	0.410337
RNF26	539611	-0.207334	2.82462	5.93405	0.0148511	0.129144
RASSF3	536808	-0.207198	5.1776	6.35572	0.0117003	0.113081
BRCA1	353120	-0.20717	1.8669	2.32825	0.127045	0.414329
ABCB1	281585	-0.207116	1.34341	2.00363	0.156923	0.458586
RAP1GAP2	786649	-0.20683	1.50767	2.1813	0.139696	0.434541
LOC104975274	104975274	-0.206792	3.06183	1.53361	0.215571	0.534078
HMGCL	317658	-0.206631	3.15249	4.07043	0.0436403	0.236267
ZBED5	539898	-0.206569	3.64196	3.68849	0.0547893	0.266549
HIF1A	281814	-0.206084	3.98298	6.97795	0.00825201	0.09278
MOB1A	614611	-0.206057	2.73586	4.2317	0.0396756	0.221668
POLR2A	282312	-0.206056	5.29613	7.96254	0.00477553	0.0659672
IGSF3	530939	-0.206034	0.722976	1.53565	0.215267	0.533702
STK38L	514787	-0.205977	3.63181	6.53396	0.0105834	0.107969
ZNRF3	535441	-0.205775	1.99	2.07334	0.149893	0.451248
CTNNAL1	515749	-0.205726	3.82669	3.10623	0.0779933	0.322002
CDADC1	512184	-0.205606	5.30975	9.48586	0.00207061	0.0389745
NID1	534319	-0.205442	6.16743	3.40099	0.0651574	0.290375
AFF3	787488	-0.205164	1.61248	2.03816	0.153395	0.455175
LOC104970683	104970683	-0.205139	0.80941	1.28797	0.256422	0.577837
ACTMAP	509803	-0.205011	3.46934	4.75358	0.0292373	0.188476
CHMP1B	512033	-0.205009	4.78003	9.9527	0.00160614	0.0340994
TPX2	507226	-0.204928	4.28125	1.92461	0.16535	0.47067
SCAMP1	535352	-0.204906	5.05381	9.50983	0.00204374	0.0387161
LONRF3	508189	-0.204868	4.63708	3.44472	0.0634542	0.286703
ME1	540985	-0.204858	4.86583	5.86002	0.0154886	0.132536
HS2ST1	523780	-0.204511	3.20365	4.63847	0.0312629	0.19502
N4BP2	539533	-0.204325	2.9105	4.02637	0.0447943	0.239153
GATA2	506809	-0.204244	2.78644	1.44719	0.22898	0.549735
ATF7	541204	-0.204017	5.22689	7.47155	0.00626816	0.0795881
ADAM9	281600	-0.203845	4.87353	5.22704	0.0222383	0.162653
CNN2	539019	-0.203704	3.78164	6.93049	0.00847387	0.0943739
MTFR1	535449	-0.20365	2.30859	3.9037	0.0481799	0.248884
VPS39	520990	-0.203453	3.72573	5.42813	0.0198149	0.153292
NOL11	517743	-0.203179	4.16307	8.52923	0.00349488	0.0539007
KLF3	530358	-0.20315	4.50136	9.55577	0.00199322	0.0381268
CNTRL	520186	-0.203013	2.05247	2.68454	0.101326	0.366911
INPP5D	507329	-0.202866	1.49616	2.5409	0.110932	0.387168
C1R	511581	-0.202709	4.14219	1.70321	0.191869	0.507244
MLXIP	783217	-0.202604	9.87887	5.98063	0.0144638	0.127661
NACC2	528023	-0.202476	4.38423	6.77888	0.00922429	0.0988988
PPP1R21	513495	-0.202474	3.11434	4.51839	0.0335324	0.202578
LOC511425	NA	-0.202458	4.4126	4.87515	0.027246	0.182104
PAQR4	507075	-0.202338	1.69075	2.68289	0.101431	0.36697
PI4KA	282309	-0.202337	5.47299	8.62846	0.00330951	0.0522733
RASSF2	282337	-0.202228	2.21893	2.60472	0.106546	0.378712
MCM6	517812	-0.202191	2.41041	1.57449	0.209555	0.52693
SMAD6	511279	-0.201979	1.67513	2.16568	0.141122	0.437078
SLC35D1	613734	-0.201876	1.42519	1.19904	0.273514	0.593725
FAM13B	540987	-0.201659	3.44245	5.5053	0.0189589	0.14962
ANXA2	282689	-0.201621	6.37738	2.99118	0.0837191	0.334168
LCLAT1	520912	-0.201603	2.78954	4.13588	0.0419833	0.229874
LOC107132877	107132877	-0.201588	4.14707	3.68042	0.0550549	0.267407
ITGA11	523755	-0.201478	1.46216	1.18601	0.276136	0.595897
GATA3	505169	-0.201413	0.738383	2.01724	0.155522	0.457661
GGCX	281190	-0.201364	2.62102	3.88844	0.0486195	0.250496
PPP1R18	539829	-0.201241	2.86758	4.98882	0.0255116	0.175381
CDK14	784403	-0.201201	2.58826	3.50821	0.0610654	0.281382
ZNF277	508663	-0.201137	3.19512	2.49469	0.114231	0.39212
PAFAH2	282299	-0.201024	2.70295	3.06137	0.0801738	0.326204
GNL1	532528	-0.200979	3.18087	4.85664	0.0275399	0.182961
LOC101904607	101904607	-0.200767	4.66087	4.28303	0.0384947	0.218202
BPNT2	532797	-0.200752	3.87517	8.05504	0.00453772	0.0639569
ACTN1	524770	-0.200638	4.45432	3.68985	0.0547446	0.266451
MCCC1	513504	-0.200603	4.41341	3.42506	0.0642139	0.288659
PJA1	786612	-0.200565	3.10145	4.53769	0.0331564	0.201279
MSMO1	504481	-0.200325	3.75455	4.14438	0.041773	0.229149
TPPP2	507212	-0.20024	3.82128	0.776332	0.378265	0.69328
FYCO1	100139246	-0.200091	7.45718	7.82522	0.00515222	0.06978
SH3KBP1	510489	-0.199967	3.17781	2.63157	0.104758	0.375184
GLT8D2	523294	-0.199913	1.675	1.99413	0.15791	0.460415
TTLL4	511853	-0.19989	2.76863	3.24623	0.0715881	0.306193
DENND11	506984	-0.199844	1.41642	2.41269	0.120355	0.403455
FICD	505923	-0.199828	2.00145	2.82802	0.0926327	0.350174
CHD3	532673	-0.199585	5.14774	7.27926	0.00697551	0.0848219
S1PR2	540305	-0.199547	1.71249	2.57753	0.108391	0.382501
TSPAN15	522371	-0.19948	2.40257	2.4816	0.115185	0.393399
ATP8A1	317692	-0.199263	5.06959	8.18308	0.0042283	0.0612065
THBS1	281530	-0.199217	4.75048	1.38685	0.238938	0.558724
CREBRF	513587	-0.19881	3.04162	3.90778	0.0480631	0.24855
CLSTN2	530999	-0.198158	2.89479	1.32327	0.250007	0.571113
CPNE3	615304	-0.197937	4.17264	6.53795	0.0105597	0.107914
UNC93B1	508878	-0.197861	1.95163	2.75354	0.0970391	0.35915
TCF20	523151	-0.197798	4.24463	8.21411	0.00415659	0.0605403
URB2	514623	-0.197694	2.79186	5.23657	0.0221168	0.162167
CPLANE2	516664	-0.197669	0.784513	1.66497	0.196933	0.511654
PPP2R1B	100138150	-0.197647	3.31169	5.7911	0.0161075	0.135278
LOC107133212	107133212	-0.197568	3.91577	0.622154	0.430248	0.731517
SLC25A17	506631	-0.197537	3.41896	2.30713	0.128782	0.417566
NFIC	553098	-0.197404	8.07367	8.19211	0.00420731	0.0610526
MINDY1	505719	-0.197306	4.16809	8.34683	0.00386361	0.0578259
RAB1B	540685	-0.197097	5.25241	10.1973	0.00140648	0.0311994
CHPF	540002	-0.196923	2.65726	2.00966	0.156301	0.457868
AGO4	528046	-0.196811	5.68797	7.91362	0.00490639	0.0673396
ABCA5	510497	-0.196784	4.62001	4.5569	0.0327864	0.200369
CLTC	281080	-0.196714	7.02115	7.10641	0.00768086	0.0894212
LOC512905	NA	-0.196218	1.52448	1.13214	0.287319	0.607493
SEMA4B	510140	-0.196114	6.22888	2.42549	0.119376	0.401084
ZNF281	532401	-0.196102	4.32587	5.20614	0.0225073	0.163706
SLC38A10	509536	-0.196048	3.80456	5.35802	0.0206272	0.156807
ERLIN2	616278	-0.195759	4.70938	6.41891	0.0112912	0.111334
MAST3	534230	-0.195691	2.09355	2.24642	0.133924	0.426032
FAM200B	NA	-0.195653	1.48996	2.2252	0.135775	0.429256
DZIP1	506546	-0.195342	1.82654	1.99196	0.158136	0.460703
MOB3A	505007	-0.195181	2.74617	4.30964	0.0378969	0.216661
EGR1	407125	-0.19512	5.53106	0.309044	0.578267	0.822958
HSD17B11	527592	-0.195118	1.61692	1.95183	0.162389	0.46635
WHAMM	510810	-0.195044	5.15921	3.73025	0.0534355	0.262784
OTOGL	531410	-0.194984	0.814043	0.642763	0.422712	0.72721
VIM	280955	-0.194942	7.92433	3.29453	0.0695112	0.301288
TSPYL2	617179	-0.194834	2.99092	4.42589	0.0353977	0.208828
VPS13C	783566	-0.194827	5.37556	9.1724	0.00245692	0.0435991
MIDEAS	505848	-0.194812	5.25938	6.03511	0.0140241	0.125662
ARL6IP1	777773	-0.194749	4.6977	7.0596	0.00788416	0.0901058
KDM6B	100140276	-0.194564	4.85256	3.8202	0.0506382	0.257074
ZCCHC12	540006	-0.194538	2.27021	1.14838	0.283889	0.604228
STK10	526376	-0.194285	2.79987	5.09466	0.0239996	0.16973
TUG1	100848149	-0.194266	3.4777	3.95319	0.0467825	0.244495
RHOG2	531038	-0.193944	2.34462	3.50505	0.0611818	0.281494
OSTM1	518522	-0.193813	2.96931	4.43979	0.0351105	0.208003
NCAPD2	786159	-0.193774	4.16506	4.57731	0.0323981	0.19893
SMARCA1	535439	-0.193771	3.62542	4.72918	0.0296551	0.189905
ZNF580	507619	-0.193501	1.7531	2.17785	0.14001	0.435089
KDM3B	100848816	-0.193439	5.29289	7.6586	0.00565025	0.074139
ARMC9	536462	-0.193363	0.965999	2.06528	0.150687	0.452491
SOX17	534010	-0.19332	1.77254	1.39596	0.237401	0.557742
ADGRD1	528174	-0.193142	1.36208	0.995648	0.318366	0.637435
TXLNA	511331	-0.1931	3.09875	5.04099	0.0247544	0.172527
ACBD5	353160	-0.193063	5.91066	6.07081	0.0137434	0.124091
DBP	503577	-0.192912	3.38292	3.89631	0.0483923	0.249573
DMAC2L	493709	-0.192753	4.3881	2.40543	0.120915	0.404181
SEMA3B	539996	-0.192709	3.44932	2.88462	0.0894289	0.345149
LMO7	539359	-0.192341	6.88976	4.95757	0.0259767	0.176927
FBXL2	616212	-0.192224	0.969304	1.8875	0.169484	0.475938
DCK	530642	-0.19215	2.041	2.57281	0.108715	0.382861
SRPX	337918	-0.19212	1.15581	1.23006	0.267396	0.587055
DCX	787968	-0.192038	1.41254	1.52178	0.217351	0.53612
ENTREP1	509420	-0.192025	7.16503	3.12166	0.077258	0.319863
ZFAND4	514391	-0.192009	2.92962	4.16897	0.0411709	0.227221
ZNF677	525522	-0.191976	0.543496	1.34127	0.24681	0.566608
SAMHD1	524683	-0.191925	4.07312	4.76149	0.0291033	0.18829
HDAC5	504242	-0.191871	6.07737	5.31874	0.0210972	0.158236
NHSL2	513680	-0.191688	2.66473	2.20879	0.137226	0.430735
MIR11997	114482435	-0.191664	1.14527	1.52667	0.216613	0.534859
IFT81	519602	-0.19164	2.24923	1.96985	0.160464	0.463646
ABHD4	509896	-0.191605	6.14662	2.30953	0.128583	0.417382
ORMDL3	615368	-0.191542	6.1621	6.20296	0.0127537	0.118575
FGR	516133	-0.19145	2.2833	1.94222	0.163428	0.46785
PCBD1	530736	-0.191373	2.91335	0.316227	0.573884	0.819943
TMEM104	516807	-0.19128	2.31623	3.52334	0.0605105	0.280054
VWA5A	521780	-0.191174	1.17117	1.52806	0.216404	0.534589
IRF2BPL	613845	-0.191109	5.49472	3.84188	0.0499873	0.255188
HYKK	530270	-0.190937	3.09298	2.14796	0.142759	0.439889
KIF2A	768014	-0.190884	3.61751	4.05174	0.0441258	0.237322
PIGM	509680	-0.190717	1.9343	1.73047	0.188351	0.502113
ZNF592	516451	-0.190683	4.30311	6.79953	0.00911818	0.098274
KANSL1L	521270	-0.190655	2.7965	3.9755	0.0461666	0.243739
LAYN	527089	-0.190609	1.63636	1.54457	0.213939	0.53141
ANKAR	100140244	-0.190526	1.56898	1.24546	0.264421	0.584643
ERO1A	100125317	-0.190307	3.32191	6.22518	0.0125946	0.118064
FBXO25	540328	-0.190168	3.31474	6.55042	0.0104859	0.107556
SUV39H1	523047	-0.190147	0.819595	1.61222	0.20418	0.520973
EBF1	537712	-0.190137	3.2833	3.70239	0.0543345	0.265323
EFHD1	522462	-0.189855	2.4433	1.57916	0.208882	0.526247
NFATC2	530401	-0.189767	3.19182	2.25064	0.133559	0.425446
RFX7	541058	-0.189585	4.66535	6.28384	0.0121844	0.115684
ATP2A3	512313	-0.189555	2.48682	1.96461	0.161021	0.464216
WDFY3	537096	-0.189468	5.44531	6.06199	0.0138122	0.124482
FNIP2	100138353	-0.189173	5.37493	0.714305	0.398018	0.707624
ZBTB4	613607	-0.188789	5.27895	7.99392	0.00469346	0.0653701
LOC100848991	100848991	-0.188734	2.42356	2.71595	0.09935	0.363954
SLC38A6	520243	-0.188571	0.809581	1.93406	0.164315	0.469135
NOXA1	523157	-0.188546	1.09987	1.45159	0.228273	0.54945
LOC101906364	101906364	-0.188427	0.825056	1.6182	0.203342	0.519735
THAP12	508969	-0.18832	3.02422	4.26444	0.038918	0.21952
DNMBP	782347	-0.188272	3.00796	4.70155	0.0301355	0.191287
LOC132343110	NA	-0.18821	2.09786	2.62573	0.105144	0.375708
FARP1	531927	-0.188098	4.66401	2.51307	0.112906	0.390169
CLIP1	534624	-0.187972	7.8059	3.93935	0.047169	0.245609
COX8A	281091	-0.187935	3.51657	4.70638	0.0300508	0.1911
ADAP1	282176	-0.187908	1.98964	2.09183	0.148089	0.449146
PF4	507790	-0.187841	1.61231	0.288318	0.5913	0.829736
ASPN	507990	-0.187834	2.3368	1.78864	0.181092	0.491233
INTS8	100124522	-0.187804	6.24839	3.57475	0.0586642	0.275504
VPS13D	540683	-0.187801	5.36904	7.43912	0.0063821	0.0806005
SREBF1	539361	-0.187732	7.12653	2.80973	0.0936943	0.352378
XPO6	510797	-0.187664	3.59842	5.80958	0.0159391	0.134647
APBB1	505096	-0.187649	2.15124	1.4078	0.235421	0.556446
DDHD2	513116	-0.187647	4.91548	6.80845	0.00907274	0.0982575
TNIP2	100336382	-0.187608	1.76428	2.72668	0.0986844	0.362242
LTB	529757	-0.187501	1.14073	1.13187	0.287377	0.607493
KLHL9	767834	-0.187041	2.33894	3.36113	0.0667523	0.294696
UBE2J1	539754	-0.186688	2.9385	5.17048	0.0229739	0.165264
CHEK2	518897	-0.186626	1.19099	1.86754	0.171757	0.479235
VNN1	526704	-0.186503	3.70945	2.33606	0.126409	0.413056
PDXDC1	505868	-0.186351	3.76013	5.9626	0.0146125	0.128562
CCNB3	100301478	-0.186275	1.52575	2.44376	0.117993	0.398598
SYTL4	515978	-0.186265	3.39533	5.03615	0.0248237	0.172667
ZHX3	512451	-0.186189	5.54226	5.38425	0.0203193	0.155267
IP6K3	521960	-0.185756	7.1795	3.80378	0.051137	0.258077
SNAP29	532261	-0.185735	3.57547	6.3889	0.0114836	0.112129
ZNF512B	614014	-0.185603	4.37344	5.5253	0.0187434	0.148924
SAMD4A	540852	-0.185434	6.97251	5.46149	0.0194401	0.151773
PGPEP1	615089	-0.185384	4.89729	2.84043	0.0919197	0.349722
CAPRIN2	536187	-0.185348	1.48855	1.87466	0.170942	0.477867
DENND5B	516544	-0.185299	4.41894	6.1936	0.0128213	0.118831
CEBPB	338319	-0.185274	6.46968	3.22623	0.0724675	0.308931
STAT2	511023	-0.185176	3.8348	3.97107	0.0462884	0.243739
SPG11	507819	-0.185089	4.5951	7.26669	0.00702452	0.0851767
ADCYAP1R1	319095	-0.18506	1.45325	0.936916	0.333072	0.653336
SP4	523019	-0.184966	2.72703	3.75508	0.0526474	0.261397
C23H6orf89	618886	-0.184959	5.44949	6.94893	0.00838694	0.0937603
ANXA8L1	281627	-0.184933	2.41054	0.847294	0.357319	0.6757
LOC104973054	104973054	-0.184828	3.4049	0.996482	0.318163	0.637246
DDB1	511951	-0.184597	6.22443	8.34593	0.00386552	0.0578259
RNF141	539455	-0.184544	4.34792	7.06147	0.00787594	0.0901058
CLASP1	523441	-0.184539	6.25538	9.22569	0.00238642	0.0430616
PRDM8	507890	-0.18452	0.712797	1.54303	0.214167	0.531605
LARS2	504609	-0.184441	4.26953	5.43882	0.019694	0.153022
AGT	527114	-0.184325	0.848613	0.47366	0.491308	0.769723
FOXN2	521742	-0.184287	4.18045	3.14438	0.076189	0.317558
CASD1	532541	-0.184063	4.98156	8.21648	0.00415118	0.0605403
LOC527428	NA	-0.184058	0.86485	1.95722	0.161811	0.465255
SPOCK2	523846	-0.184035	6.94261	0.461129	0.497097	0.77205
SPTSSA	615641	-0.183995	5.21142	6.4069	0.0113678	0.111622
SGPP1	516881	-0.183963	1.80132	2.51081	0.113068	0.39024
PDGFRL	515017	-0.183943	1.90337	1.10092	0.294065	0.613811
KCNB1	539528	-0.183938	4.38845	3.73845	0.0531736	0.262367
FNDC1	100850256	-0.183784	1.97544	0.717444	0.396984	0.70698
TMC4	512610	-0.183772	1.07737	1.58486	0.208062	0.525303
TMEM156	533681	-0.183703	1.27435	1.3612	0.24333	0.562995
CWF19L2	522518	-0.183569	3.48685	3.74739	0.0528901	0.261866
FANCM	513626	-0.183542	2.52325	3.25012	0.071418	0.305943
LOC101907174	101907174	-0.183497	2.31908	2.37882	0.122991	0.406653
EIF4E3	616906	-0.183419	4.67732	6.56922	0.0103757	0.106962
NOVA1	533792	-0.183387	1.0938	1.81249	0.17821	0.488338
PRRC2A	538553	-0.183124	6.96252	7.14757	0.00750656	0.0882922
CTSH	510524	-0.18306	3.70818	2.53589	0.111284	0.387489
ARCN1	533078	-0.182921	5.42587	7.3631	0.0066576	0.0824884
KIAA0040	100335299	-0.182875	4.11658	4.91389	0.0266416	0.179929
ANTXR1	616010	-0.182864	3.86941	4.75956	0.029136	0.18829
ANKRD44	526800	-0.182853	2.2616	1.93864	0.163816	0.468434
FKBP14	615718	-0.182845	3.16232	2.73611	0.0981034	0.36102
VPS53	512144	-0.182741	3.14673	4.78113	0.0287732	0.187496
LOC107133032	107133032	-0.182557	1.96974	2.34247	0.12589	0.412556
DECR2	768256	-0.182466	2.97301	3.43605	0.063788	0.287422
RESTB	507148	-0.182117	3.29855	4.10565	0.0427401	0.232936
SLC49A4	783019	-0.182058	3.31182	5.42624	0.0198363	0.153292
EFHD2	514259	-0.181805	2.87148	2.84902	0.0914296	0.349442
NMRAL1	534628	-0.181652	3.06606	0.522807	0.469647	0.755747
CEBPD	281678	-0.181623	4.68754	1.43462	0.231013	0.552224
BACE2	534774	-0.181576	1.09637	1.70557	0.191561	0.506887
DYNC1LI2	519789	-0.181504	4.86393	5.0747	0.0242775	0.170327
ME2	507817	-0.181479	4.54231	2.79262	0.0946992	0.354686
MORC4	539471	-0.181389	1.8483	2.17425	0.140338	0.435588
RCSD1	512205	-0.181335	7.14433	5.84743	0.0155998	0.132892
UBE2D1	535287	-0.18117	5.90332	3.74387	0.0530016	0.262065
LIMA1	540637	-0.181136	3.28126	3.95802	0.0466486	0.244185
LOC104974269	104974269	-0.180983	1.58296	0.651605	0.419539	0.724569
DPYD	281124	-0.180977	3.72769	5.38855	0.0202693	0.155087
AOC3	281002	-0.180639	5.51268	4.15505	0.0415105	0.227921
PDZD9	537386	-0.180523	1.81486	2.12281	0.14512	0.444605
DEGS1	507290	-0.180484	4.23779	3.16998	0.0750033	0.314297
CASP2	531419	-0.180309	1.86082	1.9342	0.164299	0.469135
DNAJC3	286770	-0.18009	4.10193	4.72585	0.0297125	0.190066
LITAF	520564	-0.180082	3.2117	3.45112	0.0632089	0.286458
NUP214	784219	-0.17992	4.45458	7.13703	0.00755083	0.088559
SCLY	790815	-0.179746	1.85006	2.14255	0.143263	0.440865
COPA	100126041	-0.179738	6.53941	7.60621	0.00581675	0.0757334
FGL1	508090	-0.179697	2.3425	2.04291	0.152917	0.455004
RASGRP1	533125	-0.179452	0.911006	0.988677	0.320066	0.639426
LOC104969623	104969623	-0.179426	3.39	0.971249	0.324369	0.643549
FGD4	505234	-0.179386	2.34615	1.80601	0.178988	0.489604
RNMT	511555	-0.179369	2.76635	4.64144	0.0312087	0.19498
RUNX1	529631	-0.179359	1.5727	0.714351	0.398003	0.707624
MTRR	507991	-0.1793	3.30605	4.44724	0.0349576	0.207614
HIF1AN	520864	-0.179146	7.26474	4.83859	0.0278297	0.184016
MAPKBP1	788366	-0.178893	2.87162	4.04903	0.0441967	0.237421
LIX1	535033	-0.178831	1.43451	1.41965	0.233462	0.554425
SEC22B	614775	-0.178792	5.2184	6.87562	0.00873794	0.0960439
CDIN1	538758	-0.17877	3.59894	3.80112	0.0512183	0.258129
PARP16	506384	-0.178761	2.62828	4.05262	0.0441028	0.237322
WASHC4	783379	-0.178729	4.44429	8.26615	0.00403911	0.05979
RAB4A	615849	-0.178696	2.50061	2.42064	0.119746	0.402149
CSAD	516241	-0.17867	2.92301	2.0676	0.150458	0.452258
BMF	541141	-0.178497	1.85956	1.66713	0.196644	0.511654
TMEM177	505501	-0.178493	1.0505	1.70664	0.191422	0.506747
MID1IP1	615572	-0.178383	7.01932	1.75124	0.185721	0.497691
KYAT1	528582	-0.178379	1.1865	0.554799	0.456364	0.749378
TC2N	534419	-0.178372	0.689437	1.21132	0.271072	0.591181
HPS5	510165	-0.178312	2.85688	3.68981	0.0547459	0.266451
SLC19A1	617307	-0.178137	1.22985	1.68177	0.19469	0.51038
CYRIB	510019	-0.177911	5.26315	5.85302	0.0155504	0.132872
KIF3C	777770	-0.177894	3.30126	1.82015	0.177296	0.487011
NCOA7	541071	-0.177867	2.30653	2.95475	0.0856256	0.338871
DAAM1	513742	-0.177798	3.94518	3.96611	0.0464248	0.243772
DNTTIP2	511258	-0.177768	4.03136	4.01345	0.0451388	0.240478
CYP4V2	510156	-0.177693	2.13407	1.80732	0.17883	0.489468
ARHGAP32	506260	-0.177689	2.37666	2.68664	0.101193	0.366905
RALGAPA2	507082	-0.177625	2.55567	1.66024	0.197571	0.512069
ZCCHC2	787099	-0.177593	3.65376	4.37657	0.0364363	0.21234
HEBP2	509223	-0.177538	0.885982	1.08204	0.298242	0.617934
TAMM41	514330	-0.177275	1.97862	1.64133	0.200143	0.515247
LOC112448016	112448016	-0.177254	4.28357	2.07646	0.149587	0.450757
TTC28	537659	-0.177141	4.24847	6.93294	0.00846226	0.0943338
UBAP2L	100125221	-0.177141	6.33535	5.14689	0.0232881	0.166811
PRPS2	537688	-0.177105	1.2104	1.56646	0.210722	0.527299
RND1	508869	-0.176802	1.53277	0.59685	0.439783	0.737435
SUN2	618392	-0.17678	5.8185	6.09277	0.0135736	0.12282
CC2D1B	511350	-0.176728	4.73966	6.48398	0.0108851	0.109623
SLC6A8	282367	-0.176612	6.7817	3.01557	0.0824683	0.331194
LOC101905357	101905357	-0.176527	1.53456	1.55534	0.212349	0.528749
TICAM2	539350	-0.176271	2.69858	3.2775	0.070236	0.30348
HOXB4	768240	-0.176269	0.868309	1.22642	0.268104	0.587431
MON2	782635	-0.176246	4.34468	6.42114	0.011277	0.111287
SMAP2	514465	-0.176212	2.93839	3.11113	0.0777591	0.321374
PRKCE	507041	-0.176068	3.58076	3.66481	0.0555731	0.268281
SOX11	107132954	-0.176058	3.29513	2.39175	0.121977	0.405891
ATP2B2	613800	-0.176032	5.61048	3.66426	0.0555912	0.268281
OSBP	530000	-0.176004	5.17028	5.50871	0.018922	0.14962
UBE2W	613423	-0.175644	4.77982	8.03087	0.00459867	0.0644074
WAS	107131173	-0.175533	1.05776	1.14077	0.285489	0.605786
ZBTB22	538456	-0.175531	1.93352	2.13484	0.143985	0.441738
TMEM87B	617988	-0.175484	4.28135	6.91055	0.00856885	0.0947991
TPP1	515575	-0.175442	4.50587	6.30334	0.012051	0.115184
NR1D2	532076	-0.175352	6.96776	6.20272	0.0127554	0.118575
NAGA	533357	-0.175338	3.01777	1.61298	0.204073	0.520812
TMEM106B	508903	-0.175332	5.54951	4.46414	0.0346135	0.206806
MPDZ	536863	-0.175325	6.30076	4.29477	0.0382298	0.21773
CASP9	100140945	-0.175169	1.37303	1.36069	0.243418	0.562995
PIGS	504583	-0.175146	4.34892	3.28752	0.0698084	0.302367
SEC23IP	508557	-0.17511	5.54336	8.74439	0.00310556	0.049922
TMEM201	507444	-0.175066	4.90391	5.06444	0.0244217	0.170879
S100A1	528735	-0.17499	6.03903	1.18078	0.277198	0.597095
TBKBP1	785603	-0.174888	4.94875	6.4991	0.0107929	0.109255
PGM3	505648	-0.174832	2.76753	4.22718	0.0397816	0.221764
OGN	280884	-0.174756	4.26112	2.71083	0.0996692	0.364834
LOC786352	786352	-0.17471	2.92221	0.738255	0.390221	0.701901
BHLHE40	506945	-0.17461	6.77022	0.848614	0.356945	0.67521
FGFR3	281769	-0.174568	1.10198	0.78435	0.375814	0.691693
SIN3A	518504	-0.174568	4.25034	5.19178	0.022694	0.164375
EIF3A	506564	-0.17446	6.91733	5.901	0.0151323	0.130626
SLC7A7	504220	-0.17443	1.79573	2.22193	0.136063	0.429525
CEP170B	100336437	-0.174371	1.36783	1.18085	0.277184	0.597095
ARHGAP17	504245	-0.174328	4.90479	5.96581	0.0145859	0.12845
SIK2	539570	-0.174304	5.28891	2.70439	0.100073	0.365191
SMPD1	505097	-0.174241	3.25667	3.84793	0.0498074	0.254502
SNX27	513214	-0.174216	5.19266	6.14838	0.0131532	0.12033
C15H11orf52	614490	-0.174195	1.31202	0.8747	0.349657	0.669439
F13A1	617881	-0.174189	2.0518	0.876254	0.34923	0.669101
GGA3	510539	-0.174188	5.28046	6.02888	0.0140737	0.12582
TBC1D2B	535927	-0.174133	3.86858	3.29422	0.0695241	0.301288
ALDH3A2	513967	-0.173941	5.27725	6.01381	0.0141944	0.126463
DCLK1	613449	-0.173839	1.65269	1.37189	0.241488	0.561345
CLASP2	531418	-0.173733	7.14341	6.85966	0.00881633	0.0964557
BAZ2A	509799	-0.173719	5.50499	6.48543	0.0108762	0.109623
RIMKLB	538579	-0.173615	2.49603	2.34391	0.125773	0.412556
MAML1	100336926	-0.173596	4.0249	5.74746	0.0165125	0.137795
GAB1	540085	-0.173571	4.53088	6.14615	0.0131698	0.120388
ABCD3	526059	-0.173556	4.81602	8.07868	0.00447892	0.0633554
MAN2C1	541086	-0.17353	3.71872	3.24927	0.0714551	0.305943
SLC23A2	783536	-0.173516	2.5833	3.31871	0.0684957	0.299253
CASP16	788915	-0.173479	4.08373	2.13888	0.143606	0.440988
NEDD4L	510003	-0.173436	5.95812	4.1339	0.0420323	0.230035
HLCS	534247	-0.173385	4.52782	6.05062	0.0139014	0.124848
PAWR	532789	-0.173291	1.96836	2.08106	0.149137	0.450006
ARL8A	101906089	-0.173285	4.36883	4.27026	0.0387849	0.219275
DAPK2	529131	-0.173249	5.22319	2.57564	0.108521	0.382729
CAND1	538086	-0.173215	3.9297	6.61338	0.0101215	0.10533
PSME4	528142	-0.173161	7.33208	5.40231	0.0201101	0.154571
KIAA0930	100138505	-0.173145	4.93669	4.8625	0.0274466	0.182714
CLPB	520639	-0.172887	2.11958	2.51221	0.112967	0.390169
GAS1	540336	-0.172839	3.55307	3.30716	0.0689787	0.30065
NDST1	514172	-0.17278	5.11956	4.61686	0.0316591	0.19613
C18H16orf87	614339	-0.172753	1.16463	1.87822	0.170536	0.477074
DMD	537655	-0.172715	6.49648	4.30094	0.0380913	0.217456
STK17B	511373	-0.172687	2.46781	2.09326	0.14795	0.449072
DHX33	528151	-0.172604	1.35134	1.76424	0.184097	0.495141
SLC25A51	781425	-0.172602	2.9883	3.594	0.0579884	0.274519
RABGEF1	282335	-0.172477	3.89034	5.07416	0.024285	0.170327
CDNF	513798	-0.172401	5.53083	2.73966	0.0978854	0.360771
FAM217B	538877	-0.172338	2.32335	2.08799	0.148461	0.449349
BMP5	507682	-0.172295	4.21857	1.963	0.161193	0.464385
TEF	616076	-0.172293	5.97747	4.06919	0.0436722	0.236267
LOC132345298	NA	-0.172212	0.777181	1.03372	0.309286	0.628023
LAMB3	529939	-0.172107	0.96898	1.09915	0.294453	0.614295
RAB3GAP1	535393	-0.172077	6.01804	8.06967	0.00450123	0.0635947
FHIP2A	522276	-0.171967	3.15494	2.28832	0.130351	0.420225
S100A11	337886	-0.171924	4.27715	4.01159	0.0451885	0.240604
PIK3R2	282308	-0.171899	3.56536	4.92043	0.026541	0.179422
SHMT1	509002	-0.171882	0.896504	1.43928	0.230256	0.551482
CYBB	281112	-0.171845	1.75064	1.66599	0.196796	0.511654
CAPG	353121	-0.171553	1.32284	1.06998	0.30095	0.621236
GLYCTK	507949	-0.171475	3.4654	2.91916	0.0875336	0.342661
GLG1	281196	-0.171472	6.26206	6.05984	0.013829	0.124482
LOC112447756	112447756	-0.171435	1.05272	1.71319	0.190572	0.505214
HUWE1	511826	-0.17121	6.85962	5.74278	0.0165566	0.13804
PIM3	100336651	-0.171156	4.50723	3.78643	0.0516696	0.259223
LMOD2	521024	-0.171098	8.64648	2.14083	0.143424	0.440988
LOC101906606	101906606	-0.17101	2.03205	1.56116	0.211496	0.527865
RPTOR	507056	-0.170963	4.04808	5.20156	0.0225666	0.164036
UGGT1	516332	-0.170951	4.81169	6.33502	0.0118377	0.113771
RBM19	507065	-0.170887	2.92124	3.16278	0.0753348	0.315112
UBE2R2	537885	-0.170811	6.19912	6.22593	0.0125893	0.118064
LOC132346803	NA	-0.170656	2.0259	1.69997	0.192292	0.50779
ZFYVE26	514402	-0.170651	5.22916	6.87939	0.00871955	0.0960174
SUFU	535067	-0.170612	1.98844	2.50515	0.113475	0.390755
MOCOS	281226	-0.170593	2.48888	1.86518	0.172028	0.479489
ERF	789798	-0.17036	3.33318	2.55413	0.110006	0.385545
ABCC1	281588	-0.170333	5.7969	3.73685	0.0532246	0.262367
FAM114A1	511583	-0.170256	2.85004	3.01885	0.0823016	0.330963
BLOC1S6	614408	-0.170215	4.79499	7.13001	0.00758044	0.0886166
ABR	515556	-0.170188	5.84469	2.45922	0.116837	0.39617
ZC3H12A	535344	-0.16995	2.7166	1.15402	0.282708	0.602814
SLC1A3	282354	-0.169919	2.84823	1.98149	0.159234	0.462017
STK24	100101492	-0.169826	4.20899	5.31997	0.0210824	0.158225
BTD	537669	-0.169816	0.865324	1.22201	0.268966	0.588452
ECE2	281134	-0.169401	1.60738	1.89909	0.16818	0.473337
WDPCP	527992	-0.169395	1.39968	1.8944	0.168706	0.474544
RAP1GDS1	282516	-0.169337	2.18573	2.50658	0.113372	0.390755
LOC100848282	100848282	-0.169291	1.38921	0.547681	0.459267	0.750718
RIC3	516280	-0.169202	1.02425	1.08529	0.297516	0.617215
LIMD2	508942	-0.169132	1.88568	1.36805	0.242148	0.562003
RIBC1	512894	-0.169011	0.69166	1.47923	0.223895	0.543744
MARCHF5	540937	-0.168886	4.51673	6.98614	0.00821434	0.092533
MOCS3	539728	-0.16869	3.39191	4.26366	0.0389358	0.21952
CYB5R3	515773	-0.16866	6.73128	4.0354	0.0445551	0.238633
LOC100847947	100847947	-0.168608	1.13541	1.66021	0.197575	0.512069
THSD4	540939	-0.168548	3.50659	1.42286	0.232933	0.554251
ARF3	510994	-0.168403	2.15961	1.87891	0.170458	0.477074
MYH11	530050	-0.168329	5.49465	0.637007	0.424797	0.72811
BASP1	286842	-0.168251	1.36706	1.19875	0.273572	0.593725
ITPRID2	538826	-0.168248	4.47205	2.78542	0.0951256	0.355154
MRM2	790010	-0.168235	3.76981	1.62275	0.202709	0.518793
LRRN4CL	788567	-0.168225	3.76967	3.48712	0.0618481	0.283309
RANBP2	785768	-0.168114	6.78432	4.31855	0.0376991	0.216371
AMOTL2	538514	-0.168088	4.17272	5.56691	0.018303	0.146757
SAAL1	505038	-0.167769	0.609869	1.30823	0.252715	0.573524
USF3	789845	-0.167751	5.72076	5.80936	0.0159411	0.134647
FBXO31	513951	-0.167628	7.0599	4.77455	0.0288833	0.1875
RAB10	783373	-0.167628	7.03205	5.99603	0.0143381	0.127027
UBE2Z	100138178	-0.167497	4.94785	5.47618	0.0192774	0.150927
OGA	538561	-0.16745	6.48084	4.81888	0.0281496	0.185404
ATOSB	510325	-0.167448	2.92152	3.08317	0.0791062	0.324437
CATSPER3	540820	-0.167108	1.36732	1.77717	0.182497	0.493265
EXTL3	783970	-0.166998	4.10204	5.17597	0.0229013	0.164943
XPR1	536550	-0.166988	0.852907	1.37497	0.24096	0.560669
PPIF	414346	-0.166901	1.74423	0.68656	0.407337	0.713993
ANO5	100140158	-0.16686	6.2494	3.03747	0.0813624	0.328657
LOC132343483	NA	-0.166807	1.48195	1.59444	0.206693	0.523563
DST	535297	-0.166806	8.84386	4.34439	0.0371312	0.214574
ATG9A	540482	-0.166779	6.31361	5.51861	0.0188152	0.149092
PRDM2	789222	-0.166542	4.33593	6.85227	0.00885288	0.0967657
NEK7	781355	-0.166432	6.93336	5.52269	0.0187714	0.148966
XRN2	517417	-0.166431	4.08879	4.62101	0.0315826	0.195999
LOC530929	530929	-0.166318	1.5624	1.66642	0.196739	0.511654
MYOM3	532872	-0.166049	8.22835	1.52854	0.216331	0.534589
THADA	514187	-0.165889	4.13006	4.77347	0.0289016	0.1875
HMOX1	513221	-0.165875	4.24452	1.55508	0.212387	0.528749
MOCS2	507986	-0.16585	5.58704	5.32299	0.0210458	0.158152
OLFML2B	513053	-0.165769	2.92552	2.85518	0.0910798	0.348779
PRICKLE2	537192	-0.165712	1.99738	1.57383	0.209652	0.526946
BAIAP2	507837	-0.165657	4.94747	1.37316	0.24127	0.56117
STXBP3	512490	-0.165572	3.93916	5.009	0.0252159	0.174365
HELZ	539501	-0.165395	4.05128	5.12808	0.0235418	0.167938
LRRC66	516507	-0.165375	0.940657	0.509485	0.475362	0.759484
ARMC8	539591	-0.165209	4.62355	7.19373	0.00731586	0.0875063
ITFG1	512545	-0.165155	5.06076	6.9266	0.00849232	0.0944901
MED6	505293	-0.164961	3.05035	3.62931	0.0567705	0.27137
ORAI3	515971	-0.164928	1.76276	1.08604	0.297351	0.617063
TMEM209	510567	-0.16472	2.11248	2.43726	0.118483	0.399733
ARPP19	282658	-0.164671	8.25839	2.93916	0.0864557	0.340529
FBN1	281154	-0.16448	5.86047	1.21777	0.269799	0.589476
WDR59	526642	-0.164461	3.28954	2.8027	0.0941058	0.353249
SMG7	537131	-0.164384	6.2259	5.16634	0.0230287	0.165355
KAT7	508246	-0.164324	5.36384	7.22174	0.0072026	0.0866002
FBLIM1	767833	-0.164137	5.5573	4.25174	0.03921	0.220214
MRPS35	513438	-0.164097	4.00007	2.71239	0.0995714	0.36459
EDEM3	519058	-0.164068	5.23924	6.13974	0.0132177	0.120634
ELF1	505251	-0.16401	3.18172	4.15582	0.0414918	0.227921
UBR1	522464	-0.163814	3.86256	4.83873	0.0278273	0.184016
HS6ST1	518563	-0.163765	2.64911	2.60992	0.106197	0.377929
TMC7	785640	-0.163749	1.33355	1.08368	0.297876	0.617619
CMTM3	787512	-0.163744	2.03666	1.48866	0.222425	0.541754
BMP2K	505766	-0.163665	3.5383	4.33984	0.0372305	0.214832
RMDN2	506362	-0.163661	2.50618	2.45709	0.116995	0.396209
MYLK	338037	-0.163659	4.64202	2.088	0.14846	0.449349
SMARCA2	540904	-0.163598	6.8478	4.7589	0.0291471	0.18829
WDR37	529876	-0.163537	4.08951	5.94137	0.0147895	0.129087
LOC100295951	100295951	-0.163507	2.90754	1.67139	0.196072	0.511576
COL5A2	538590	-0.163495	5.90267	2.50043	0.113815	0.390987
LOC101905527	101905527	-0.163399	4.29122	0.726327	0.394076	0.704504
SERPINB1	507264	-0.163188	3.39249	3.41232	0.0647114	0.289461
PEX3	515730	-0.163157	2.89061	3.67725	0.0551596	0.267461
KMT2E	539121	-0.163034	4.89667	2.64601	0.10381	0.372586
LOC132342079	NA	-0.162992	1.78701	2.12058	0.145332	0.444791
IFT140	100139697	-0.162961	1.10954	1.00979	0.314953	0.632659
DEF8	513349	-0.162929	3.99103	5.01998	0.0250565	0.173467
POGLUT3	100298704	-0.162844	3.22446	2.84995	0.0913766	0.349442
WASF2	504482	-0.162818	5.39094	6.42864	0.0112294	0.111287
TOM1L2	616315	-0.162713	5.66762	5.24602	0.021997	0.1619
TRAPPC10	521387	-0.162627	4.68343	6.62636	0.0100481	0.104868
CBX6	513830	-0.162595	3.50727	3.39819	0.0652682	0.290538
USP2	522980	-0.162552	8.12999	2.73242	0.0983305	0.361385
MANBA	281909	-0.16246	1.82452	1.10061	0.294133	0.613845
RNF128	535869	-0.162376	4.39643	2.26616	0.132227	0.423378
VOPP1	767861	-0.162364	2.65782	1.76006	0.184618	0.495975
TMEM131L	505156	-0.162161	5.16661	2.00106	0.157189	0.459023
EARS2	100300732	-0.162119	3.08067	2.34219	0.125912	0.412556
NDFIP2	512310	-0.162077	5.09762	4.85627	0.0275459	0.182961
FBXL8	614765	-0.162025	1.06246	1.2244	0.268499	0.587834
SMAD3	515125	-0.162002	5.52958	3.36727	0.0665041	0.29393
PBXIP1	506485	-0.161988	6.61238	4.5585	0.0327557	0.200291
KCND1	518384	-0.161972	0.666309	1.01659	0.313329	0.632292
ELP2	511041	-0.161909	4.08856	4.55108	0.032898	0.20064
SVEP1	781282	-0.161901	3.00625	1.24217	0.265054	0.585161
SYT4	539867	-0.161705	3.98737	0.520253	0.470734	0.756017
CX3CL1	517354	-0.161532	1.57261	1.09309	0.295788	0.615881
GPALPP1	532698	-0.161375	3.90772	5.45591	0.0195022	0.151981
G3BP2	539249	-0.161359	7.43433	4.87674	0.027221	0.182104
PTGR1	513177	-0.16124	2.3111	0.295405	0.586777	0.828222
SURF6	511610	-0.161146	2.43546	2.79516	0.0945495	0.354463
ATG7	787967	-0.161082	2.93694	3.61098	0.0573992	0.273156
ABCA3	505787	-0.161067	2.21117	1.60483	0.20522	0.521475
SUSD6	510837	-0.160974	4.90407	5.10015	0.0239238	0.169407
CCPG1	538508	-0.160924	5.45774	2.57272	0.108721	0.382861
BAD	615013	-0.160891	2.51703	2.44526	0.117881	0.398333
NHLRC2	534327	-0.160814	3.31393	1.81544	0.177858	0.487598
RFFL	530263	-0.16079	2.8945	2.39123	0.122017	0.405891
UGCG	514357	-0.160789	0.813978	1.29494	0.255139	0.57603
PCDH18	539464	-0.160744	1.95821	1.30626	0.253072	0.573893
SSC5D	530828	-0.160694	1.78264	1.14959	0.283635	0.604026
MAML2	521194	-0.160693	1.55256	1.44898	0.228692	0.549496
FLNA	281165	-0.160688	7.12428	2.0547	0.151737	0.453241
PRPF18	507639	-0.160655	4.61033	6.492	0.0108361	0.109581
VASH2	539085	-0.160355	1.01328	0.74485	0.388112	0.69968
HCFC1	512908	-0.16023	6.11082	5.3454	0.0207771	0.157337
ITGB8	536286	-0.160213	2.5045	0.922313	0.336868	0.657119
PRKRIP1	780786	-0.160175	1.03937	1.59893	0.206055	0.522925
KIAA1671	533883	-0.160158	5.75376	2.55164	0.110179	0.385765
TBC1D10A	511933	-0.160084	1.79466	1.80129	0.179557	0.490131
UCP2	281562	-0.160081	3.06539	1.87288	0.171145	0.477925
XRCC5	531945	-0.160047	2.83479	1.65562	0.198196	0.512587
IFI27	507138	-0.160008	2.14903	0.157742	0.691244	0.879532
GRK3	282136	-0.159769	2.6643	1.98937	0.158406	0.461093
LOC100297097	100297097	-0.159761	2.75045	1.42743	0.232184	0.553138
RGS16	282035	-0.159729	2.776	0.454884	0.500025	0.774278
MTHFR	497032	-0.159625	5.06134	4.1017	0.0428401	0.233265
FBXL6	512690	-0.159269	1.34823	2.01651	0.155596	0.457661
EFR3A	535125	-0.159167	6.37925	3.5639	0.0590489	0.27676
ZC2HC1A	516900	-0.159141	1.72415	1.42047	0.233326	0.554337
C11H2orf68	616899	-0.159107	4.76477	1.49537	0.221385	0.540191
PRRC2C	505359	-0.159079	5.21639	6.21312	0.0126807	0.118303
GTF2H3	511896	-0.158967	2.96036	3.32062	0.0684159	0.299126
ACTR1A	514371	-0.158947	6.53411	5.18402	0.0227955	0.164594
PPP1R3B	514428	-0.158736	5.53053	2.2528	0.133373	0.425088
CUL4B	539668	-0.158583	3.81187	3.97111	0.0462872	0.243739
LOC531692	531692	-0.158525	1.42319	0.90849	0.340515	0.66074
FOXK1	781626	-0.158489	4.78019	5.00464	0.0252794	0.174595
SHROOM3	100139141	-0.158416	3.32277	1.37837	0.240379	0.560407
ATXN7L3B	777786	-0.158314	6.4593	6.4398	0.0111591	0.110867
ZNF516	519449	-0.1583	3.47238	2.52577	0.112	0.388833
CAP1	504519	-0.158224	5.11983	5.96163	0.0146205	0.128562
SP1	540741	-0.158204	5.7472	5.63744	0.0175808	0.143677
NRIP2	614457	-0.158203	2.87114	1.12056	0.289798	0.609548
TOX4	515314	-0.158174	5.53333	6.20205	0.0127602	0.118575
SPIDR	512910	-0.157954	0.934475	1.2427	0.264951	0.585161
IFNLR1	616826	-0.15794	1.11892	0.500562	0.479253	0.762532
ZMPSTE24	538104	-0.157891	1.989	2.03624	0.153589	0.455175
LOC505099	505099	-0.157819	2.01328	0.158722	0.690336	0.879376
LOC506989	506989	-0.157798	1.96331	0.620881	0.43072	0.731517
RNF145	534282	-0.157677	4.33458	4.69896	0.0301809	0.191369
SVIL	281509	-0.157674	10.3851	3.69782	0.0544836	0.265915
TTC21B	527412	-0.157563	3.31321	2.96948	0.084849	0.337534
JPT2	618512	-0.157389	4.09466	5.26883	0.0217106	0.16109
FAM53C	534006	-0.157351	6.2766	5.44302	0.0196467	0.152904
SCARB1	282346	-0.157173	3.63478	1.8268	0.176506	0.48639
APLN	282143	-0.157091	4.21931	1.53107	0.215952	0.534276
PRUNE1	524973	-0.157069	4.92892	7.07915	0.0077986	0.0900009
H2BC16	104975676	-0.156916	2.05126	1.97625	0.159786	0.462429
LOC104971501	104971501	-0.15691	2.25994	1.42035	0.233346	0.554337
NOD1	781426	-0.156906	0.908693	1.206	0.272125	0.592568
SETD3	512324	-0.156892	7.16209	4.37967	0.0363701	0.21234
LOC104969159	104969159	-0.156877	2.08546	1.72616	0.188902	0.502898
PUS7	615644	-0.156756	3.35473	4.62072	0.031588	0.195999
UBE2H	539313	-0.156576	6.7758	5.2488	0.0219619	0.1619
PARP8	511595	-0.156568	1.12856	0.711479	0.398953	0.708282
TRIOBP	511680	-0.156533	4.20106	4.17688	0.040979	0.22648
ZFY	280962	-0.156464	2.90093	1.18326	0.276693	0.596712
NAB1	516781	-0.156459	4.0348	3.68316	0.0549645	0.267181
USP24	532257	-0.156438	6.23048	5.19048	0.0227109	0.164375
MAST4	529061	-0.156409	6.22994	2.67299	0.102064	0.368902
MXD4	541116	-0.156369	3.20805	2.91235	0.0879038	0.343059
KIAA0100	517133	-0.156245	5.45285	2.83272	0.0923618	0.349865
AKAP6	537810	-0.15616	6.69141	2.07051	0.150172	0.451626
SLC22A17	539848	-0.15609	1.79181	1.5037	0.220103	0.539082
CAPN5	536988	-0.156077	3.79461	2.96395	0.0851397	0.337892
CPEB3	537016	-0.155958	5.55722	5.44459	0.019629	0.152868
PRRC1	510272	-0.155869	1.91591	2.17707	0.140081	0.435089
EML2	512380	-0.155865	2.99156	2.19596	0.138373	0.432708
ANTXR2	510080	-0.155845	3.64128	2.33656	0.126369	0.413056
CYB5B	506370	-0.155839	3.01005	2.99712	0.0834125	0.333508
ALCAM	281614	-0.155812	3.2945	1.02208	0.312026	0.630906
CDC42SE1	614042	-0.1557	4.46593	5.50475	0.0189649	0.14962
CBLN4	539114	-0.155535	2.79431	0.380589	0.537288	0.798006
BOC	512018	-0.155514	1.5692	0.963672	0.326263	0.64622
PARS2	508907	-0.155455	1.70299	1.23471	0.266492	0.586689
EID3	507232	-0.155431	2.26044	2.14565	0.142974	0.44009
LBH	616148	-0.155406	2.94496	2.03993	0.153216	0.455175
ZNF672	539058	-0.155353	4.55098	5.27397	0.0216466	0.161023
RABGAP1	519260	-0.155285	5.37922	5.39177	0.020232	0.154957
SUDS3	506646	-0.15518	2.0947	1.93803	0.163883	0.468469
SORT1	511591	-0.154927	5.6787	3.05704	0.0803878	0.326791
DCLK3	507205	-0.15492	1.42528	0.484945	0.486191	0.766906
ABRAXAS2	510233	-0.154916	2.92986	4.00934	0.0452489	0.240708
UROC1	100336419	-0.154872	1.813	1.62565	0.202305	0.518507
ABHD11	510109	-0.154712	3.49939	1.71989	0.189707	0.504517
UNC13B	530692	-0.154658	4.50194	1.23856	0.265748	0.58551
HSPA13	505907	-0.154504	2.28558	2.12174	0.145221	0.444684
JAK2	525246	-0.154409	3.73681	2.2403	0.134455	0.426801
WDR18	533356	-0.15424	3.11486	3.66292	0.0556361	0.268281
CSRP1	615329	-0.154236	5.21113	2.44545	0.117866	0.398333
AP4B1	512078	-0.154228	3.47107	3.83726	0.0501253	0.255381
SELENOP	282066	-0.154133	6.5066	4.63282	0.031366	0.195123
COL6A2	282194	-0.154121	6.67464	2.05419	0.151787	0.453241
NUP43	520174	-0.154096	4.15419	3.19974	0.0736501	0.310567
DDT	615999	-0.153993	2.48899	1.7457	0.186418	0.498878
NUP153	513270	-0.153975	5.17197	4.67908	0.0305321	0.192583
ZBTB33	784871	-0.153934	2.88659	3.70573	0.054226	0.265055
SLC25A16	282524	-0.153899	1.96261	1.72077	0.189594	0.504475
TOE1	513052	-0.153768	2.94234	2.5733	0.108681	0.382861
EPM2AIP1	540067	-0.153706	5.09466	5.29332	0.0214074	0.15985
MYPN	527123	-0.153701	9.67813	5.41819	0.019928	0.153874
KIAA1217	513129	-0.153675	5.78473	3.404	0.0650384	0.290063
MED26	506331	-0.153639	2.7426	2.90407	0.0883562	0.343371
LOC528412	528412	-0.153366	0.955922	0.108472	0.74189	0.90167
PPP1R2	532726	-0.153358	5.84415	4.31178	0.0378493	0.216615
NCOA4	525329	-0.15328	6.45662	5.97135	0.0145402	0.128239
SV2B	527014	-0.153264	1.34539	1.23023	0.267362	0.587055
PSMD10	535414	-0.153248	3.90826	2.75962	0.0966714	0.358426
ACVR2B	282131	-0.153211	1.39282	1.55942	0.211751	0.528278
PGAM1	404148	-0.153162	5.0514	2.54731	0.110482	0.386294
SLC2A12	497031	-0.15305	2.60182	1.66388	0.197081	0.511837
ENOSF1	615106	-0.153035	2.44245	1.80972	0.178542	0.48902
CECR2	517202	-0.152909	4.55262	3.82937	0.0503617	0.255892
BSG	508716	-0.152868	8.06394	4.54381	0.0330379	0.201077
PTPRU	535675	-0.152653	1.5812	1.04414	0.30686	0.626426
TUBGCP4	510865	-0.152607	3.2894	3.51194	0.0609282	0.281095
MTREX	520256	-0.152588	3.47788	2.83261	0.0923681	0.349865
NUDT4	614183	-0.152458	5.90202	3.39938	0.0652211	0.290438
CRACD	511259	-0.152444	2.96859	1.43215	0.231413	0.552419
DYNC1H1	537748	-0.152376	8.20176	4.38868	0.0361784	0.21172
RTTN	615378	-0.15216	2.16009	2.29513	0.12978	0.419473
BOLA	505676	-0.152145	7.48305	0.571569	0.449636	0.744274
POLR3F	529410	-0.152134	3.7055	4.85368	0.0275873	0.18303
PFN2	539034	-0.151972	6.7311	2.22464	0.135824	0.429296
HERC1	538029	-0.151952	6.29461	5.49863	0.0190313	0.149697
USP54	100336042	-0.151918	4.3271	3.60475	0.0576149	0.27341
LOC112442365	112442365	-0.151901	0.879866	1.21153	0.271029	0.591181
RPRD2	614766	-0.15181	4.98786	6.00417	0.0142721	0.126824
PPP1R12B	107131237	-0.151756	7.45596	4.71374	0.0299224	0.190582
PAQR8	531018	-0.151548	0.903487	0.926248	0.33584	0.655926
IL6R	507359	-0.151444	5.18434	2.84563	0.0916228	0.349609
KBTBD7	539110	-0.151418	2.55383	2.37902	0.122974	0.406653
ZNF805	NA	-0.151406	3.84901	3.89757	0.048356	0.249573
CNNM4	522382	-0.151341	2.8734	2.15865	0.14177	0.438329
SDK2	100336619	-0.151246	0.933549	0.517158	0.472056	0.757283
PFAS	520318	-0.151145	2.70469	1.66842	0.196471	0.511654
ALKBH2	511380	-0.150981	1.11268	1.60298	0.205481	0.521808
BRMS1L	514432	-0.150979	3.67536	3.60792	0.0575051	0.273179
CRIP1	574093	-0.150953	2.43868	1.75449	0.185313	0.496825
XPNPEP3	539202	-0.150819	2.93712	2.06871	0.150349	0.452043
SUCO	520588	-0.150818	3.74811	4.57474	0.0324466	0.199124
MSTN	281187	-0.150621	3.87249	0.859316	0.35393	0.672205
RRP15	505387	-0.15049	2.8165	1.80614	0.178972	0.489604
PLPP3	617707	-0.150465	5.36386	2.62928	0.104909	0.375272
CASTOR2	524593	-0.150423	9.68944	3.21342	0.0730367	0.3099
LIMS1	540281	-0.150399	4.80778	3.9363	0.0472546	0.245937
GDAP2	508774	-0.150363	1.805	1.64499	0.199642	0.51452
LAMC1	532572	-0.15031	7.24993	2.76524	0.096332	0.357668
GNAI3	539521	-0.150281	3.55417	4.87413	0.0272622	0.182104
BTBD7	100300409	-0.150253	4.70694	4.45003	0.0349007	0.20738
AZIN1	532835	-0.150243	6.80796	3.68739	0.0548254	0.266615
NUDT16L1	518085	-0.150116	1.80226	1.93266	0.164467	0.469457
DICER1	337871	-0.150087	5.29509	3.64583	0.0562096	0.269893
MLIP	790110	-0.150069	6.75851	3.45743	0.0629682	0.285766
EVA1C	516536	-0.150002	1.26363	0.923459	0.336568	0.656913
PEF1	506928	-0.149992	3.86982	3.96214	0.0465344	0.243912
ROBO1	536815	-0.149975	1.85916	1.11371	0.291277	0.611267
PHF12	507057	-0.149972	4.83826	4.95139	0.0260697	0.177458
NBEA	525624	-0.149942	2.42689	2.28329	0.130774	0.420845
AGAP1	522241	-0.149913	3.82506	4.17726	0.0409699	0.22648
PACS1	514313	-0.149901	4.44767	2.95126	0.0858106	0.338871
TMEM41B	616372	-0.149851	3.58316	4.42912	0.0353307	0.208689
FNIP1	523042	-0.14985	5.36979	2.84075	0.0919011	0.349722
LOC132345350	NA	-0.149812	1.80542	0.67829	0.410176	0.716759
GNE	782201	-0.149797	3.7724	3.05079	0.0806976	0.327268
NKD2	789390	-0.149679	4.43908	1.8867	0.169575	0.476073
ZC3H3	515615	-0.149552	2.87683	2.849	0.0914308	0.349442
PDK2	524075	-0.149499	5.50066	4.05832	0.0439541	0.23732
CADM1	529873	-0.149389	2.58591	1.38853	0.238653	0.558612
MIEF1	613306	-0.149337	3.80546	4.26443	0.0389182	0.21952
PHF11	513331	-0.149332	3.96213	4.05694	0.0439902	0.23732
BEST3	531070	-0.149272	4.86177	3.59127	0.058084	0.274545
APH1B	530913	-0.149156	2.62545	1.19601	0.27412	0.59418
GEMIN8	515968	-0.14914	3.31825	3.00304	0.0831082	0.33297
POFUT1	360194	-0.14896	3.06374	3.45222	0.0631669	0.286378
GRB10	407210	-0.14891	7.01096	2.31684	0.12798	0.415997
AATF	786013	-0.148853	2.73055	2.08172	0.149072	0.449968
LPCAT3	515361	-0.148681	5.37937	3.56495	0.0590116	0.276695
FMOD	281168	-0.148621	3.70528	1.36284	0.243046	0.562995
ANGPT4	617915	-0.148389	1.54669	0.975352	0.323349	0.642608
YJU2B	614791	-0.148354	2.9256	3.1229	0.0771994	0.319733
RHOQ	100139988	-0.148222	6.69845	2.92684	0.0871179	0.341814
HEATR5A	507297	-0.148213	4.48871	3.94977	0.0468777	0.244802
YKT6	507409	-0.148058	4.32419	5.03178	0.0248863	0.172694
VAT1	510698	-0.147979	4.80225	3.73999	0.0531247	0.262336
TTC9	523451	-0.147973	6.00784	2.47856	0.115408	0.393931
ABCD1	515178	-0.147904	5.03743	3.74343	0.0530156	0.262065
HSPB7	512251	-0.147787	8.59065	1.01695	0.313243	0.632292
ARHGAP35	540310	-0.147714	7.04646	3.20689	0.0733288	0.309984
UBR4	514561	-0.147696	7.12847	4.8759	0.0272343	0.182104
ANKRD1	510376	-0.147676	9.6928	1.44568	0.229223	0.549992
FBXL12	617304	-0.147663	1.96588	1.68136	0.194744	0.51038
APPL1	517850	-0.147554	4.48468	3.48413	0.0619598	0.283309
KDSR	505558	-0.147542	3.98852	3.97018	0.0463127	0.243739
SH3GL1	512719	-0.147504	4.20205	2.90493	0.0883091	0.343301
SQSTM1	338045	-0.147327	8.58032	3.88886	0.0486073	0.250496
SEPTIN6	540783	-0.147289	2.70296	2.09489	0.147792	0.448859
SPARC	282077	-0.147266	9.13365	2.1574	0.141884	0.438379
RABIF	616779	-0.147164	1.29899	1.36221	0.243155	0.562995
PPP6C	511058	-0.147051	5.13683	5.90885	0.015065	0.130331
MAN2B1	282272	-0.146824	4.11947	4.39764	0.0359886	0.211181
GK	505987	-0.146772	2.2289	1.92397	0.165419	0.470692
LOC327709	NA	-0.146762	6.59365	2.86239	0.0906726	0.347898
FRMD6	530910	-0.146758	3.67791	1.85632	0.17305	0.480795
CDH11	785475	-0.146715	1.70804	1.48342	0.22324	0.542693
VWA7	505555	-0.14668	4.01897	2.17242	0.140505	0.435907
TRERF1	504797	-0.146631	1.09234	0.948905	0.329998	0.650664
CNNM2	504632	-0.146595	2.27827	1.16747	0.279922	0.599804
COPG1	338055	-0.14657	6.11794	4.69832	0.0301922	0.191369
PGM2	506980	-0.146548	1.81876	1.08287	0.298055	0.617764
ACAD11	526956	-0.146541	2.77206	1.21445	0.270452	0.590683
ITGB4	506995	-0.146504	2.50012	1.18581	0.276177	0.595897
SETD6	539651	-0.146503	3.48049	2.74702	0.0974361	0.359677
NOTCH3	789485	-0.146391	4.8456	3.44833	0.0633157	0.286703
ATP2C2	510329	-0.146363	4.08449	1.07107	0.300705	0.62107
ST6GAL1	282073	-0.146337	1.6291	1.13965	0.285726	0.60585
MARCHF8	540667	-0.146331	3.29998	3.51906	0.0606668	0.280218
RPIA	613376	-0.146316	3.86528	3.92913	0.0474565	0.246463
HECTD4	534434	-0.146218	5.88857	3.20932	0.07322	0.309984
E2F3	541184	-0.146215	3.84351	3.24619	0.0715898	0.306193
LOC104975597	104975597	-0.146099	1.29134	0.704405	0.401307	0.70868
HVCN1	616570	-0.146034	0.738904	0.963824	0.326225	0.64622
MAP3K20	519251	-0.146004	8.97242	3.06469	0.0800105	0.326103
ATP7A	541275	-0.145985	4.46002	3.97845	0.046086	0.243621
ZNF22	768051	-0.145983	4.07966	4.17353	0.0410601	0.226716
XIST	338325	-0.145969	6.29413	0.170461	0.679702	0.87367
FRMD4B	526127	-0.145908	2.08587	0.812219	0.367465	0.683264
MEX3B	539904	-0.145904	2.22375	1.58904	0.207464	0.524468
CABIN1	530023	-0.145833	5.15359	4.71709	0.0298642	0.190388
NPHP1	505421	-0.145775	1.28987	1.20899	0.271532	0.592054
WASF3	540674	-0.145661	4.06992	1.96214	0.161285	0.464424
DIP2C	535136	-0.145661	6.82804	5.08606	0.024119	0.169871
LOC510362	510362	-0.145642	2.25554	1.92589	0.165208	0.470547
CLYBL	533186	-0.14554	1.91447	1.22845	0.267708	0.587431
WDFY2	523432	-0.145403	4.25145	4.06087	0.0438879	0.237107
BET1L	509758	-0.145386	3.46808	3.31355	0.0687107	0.300081
SIK1	100337254	-0.145175	5.33725	1.0981	0.294684	0.614383
TTYH3	512271	-0.144989	4.58791	3.30593	0.0690301	0.300693
MR1	506206	-0.144957	1.42209	1.01826	0.312933	0.63204
CTDSP2	506115	-0.144924	5.99114	3.35263	0.0670976	0.295635
OGFOD3	506185	-0.144879	1.91367	1.53252	0.215734	0.534258
SAR1B	515999	-0.14483	5.9779	3.01138	0.0826817	0.331712
PDLIM3	538516	-0.144755	11.0953	2.36279	0.124259	0.409896
SLC6A1	407118	-0.144748	4.67263	1.48705	0.222675	0.541992
CKAP5	533980	-0.144745	5.41261	4.7897	0.0286304	0.187002
SEL1L	614959	-0.144598	6.19966	4.50361	0.0338233	0.203648
PIK3R3	286865	-0.144565	3.45077	0.651226	0.419675	0.724569
CDC73	100139547	-0.144563	4.41393	5.17983	0.0228505	0.164754
PUM1	535450	-0.144403	6.0006	5.50023	0.0190139	0.14966
GBP1	NA	-0.144363	1.58534	0.116305	0.733077	0.897926
ATP6AP2	513520	-0.14435	3.90966	3.95373	0.0467676	0.244495
USP15	538284	-0.144344	5.56631	4.48974	0.0340988	0.204594
UBA6	518834	-0.144309	3.13809	2.84939	0.0914085	0.349442
ABHD18	530484	-0.144283	4.79281	1.87788	0.170575	0.477074
MARS2	514726	-0.144281	1.40736	1.12131	0.289637	0.609535
LEPROT	613665	-0.144156	3.53744	4.15326	0.0415545	0.228056
KCTD18	613694	-0.144132	2.15761	2.01593	0.155656	0.457723
AFF4	541306	-0.144065	6.49928	3.59205	0.0580567	0.274545
NACC1	525378	-0.143982	4.74057	3.57861	0.0585279	0.275504
NKAP	540361	-0.143885	2.28718	1.61028	0.204453	0.521438
IFT43	513228	-0.143874	1.05923	1.2636	0.26097	0.581178
GANAB	540155	-0.143846	5.21675	4.79202	0.0285919	0.186889
GPRASP3	NA	-0.143808	2.10327	1.57056	0.210126	0.527177
PPP3R1	282321	-0.143793	6.84005	4.75139	0.0292746	0.188546
VRK3	520302	-0.143778	4.55762	3.3577	0.0668914	0.295088
[truncated: 9,784 more rows]

## Sheet: Table S2 - GO BP
ID	Description	setSize	enrichmentScore	NES	pvalue	p.adjust	qvalue	rank	leading_edge	core_enrichment
GO:0006412	translation	229	0.514614	2.42948	1e-10	5.57e-08	4.63158e-08	2799	tags=52%, list=24%, signal=40%	512469/282877/516004/533285/287023/326588/286884/508221/337888/505507/282053/338063/513222/515238/615431/511051/509426/507168/506297/326602/508928/326582/767925/788861/767908/404140/515534/510615/530464/327682/539196/404190/539373/512745/510058/508165/535668/516063/615178/286839/783955/534352/508143/787914/281181/510547/515990/513622/515326/282048/404142/514569/615300/506657/504876/614151/509115/…
GO:0043043	peptide biosynthetic process	233	0.510453	2.39416	1e-10	5.57e-08	4.63158e-08	2799	tags=51%, list=24%, signal=40%	515321/512469/282877/516004/533285/287023/326588/286884/508221/337888/505507/282053/338063/513222/515238/615431/511051/509426/507168/506297/326602/508928/326582/767925/788861/767908/404140/515534/510615/530464/327682/539196/404190/539373/512745/510058/508165/535668/516063/615178/286839/783955/534352/508143/787914/281181/510547/515990/513622/515326/282048/404142/514569/615300/506657/504876/614151/…
GO:0006518	peptide metabolic process	257	0.472404	2.23235	1e-10	5.57e-08	4.63158e-08	2344	tags=42%, list=20%, signal=35%	515321/512469/282877/516004/533285/287023/326588/286884/508221/337888/505507/282053/338063/513222/515238/615431/511051/509426/507168/506297/326602/508928/326582/767925/788861/767908/404140/515534/510615/530464/327682/539196/404190/539373/512745/510058/508165/535668/516063/615178/286839/783955/534352/508143/787914/281181/510547/515990/493993/513622/515326/282048/404142/514569/615300/506657/504876/…
GO:0043604	amide biosynthetic process	250	0.447574	2.12491	1e-10	5.57e-08	4.63158e-08	2344	tags=44%, list=20%, signal=36%	515321/512469/282877/516004/533285/287023/326588/286884/508221/337888/505507/282053/338063/513222/515238/615431/511051/509426/507168/506297/326602/508928/326582/767925/788861/767908/404140/515534/510615/530464/327682/539196/404190/539373/512745/510058/508165/535668/516063/615178/286839/783955/534352/508143/787914/281181/510547/515990/513622/515326/282048/404142/514569/615300/506657/504876/614151/…
GO:0034645	cellular macromolecule biosynthetic process	308	0.409893	1.95297	6.66538e-10	2.97009e-07	2.4697e-07	2799	tags=44%, list=24%, signal=34%	512469/282877/516004/533285/287023/326588/286884/508221/337888/505507/282053/338063/513222/515238/615431/511051/509426/507168/506297/326602/508928/513049/326582/767925/788861/767908/404140/614904/515534/510615/530464/327682/539196/404190/539373/512745/510058/508165/535668/516063/615178/286839/783955/534352/508143/787914/281181/510547/515935/515990/513622/515326/282048/404142/514569/615300/506657/…
GO:0010257	NADH dehydrogenase complex assembly	41	0.746655	2.63672	1.41568e-09	4.5059e-07	3.74676e-07	2051	tags=76%, list=18%, signal=62%	282289/338084/281742/327690/327673/327665/338064/326346/327701/404161/338065/327713/338057/327680/327710/767961/287027/338073/327698/327706/327702/338060/327697/327660/338046/287327/327714/338079/338061/614633/327670
GO:0032981	mitochondrial respiratory chain complex I assembly	41	0.746655	2.63672	1.41568e-09	4.5059e-07	3.74676e-07	2051	tags=76%, list=18%, signal=62%	282289/338084/281742/327690/327673/327665/338064/326346/327701/404161/338065/327713/338057/327680/327710/767961/287027/338073/327698/327706/327702/338060/327697/327660/338046/287327/327714/338079/338061/614633/327670
GO:0008610	lipid biosynthetic process	137	-0.58663	-2.20791	1.76822e-09	4.9245e-07	4.09483e-07	1510	tags=32%, list=13%, signal=28%	505097/504583/514330/507290/615641/509680/615368/407125/616278/532797/282309/317658/353120/513533/518159/281161/514745/510274/282271/407159/614834/280890/282307/616694/508493/768225/613886/615906/497202/280843/789567/281276/282855/281160/511899/282576/782922/617293/404129/280924/281590/511135/281152/280836
GO:0007005	mitochondrion organization	163	0.488295	2.21885	7.03896e-09	1.74253e-06	1.44896e-06	2312	tags=49%, list=20%, signal=40%	282289/338084/281749/281742/614074/327690/614070/617104/511268/615392/327673/327665/338064/326346/282478/327701/516258/404161/100125923/338065/327713/338057/515363/327680/327710/767961/540228/287027/338073/506223/767923/616632/327698/515452/784051/327706/616477/338081/327702/524361/505152/338060/509123/512913/514765/327697/280991/515765/327660/338046/506291/287327/327714/338079/510566/338061/7815…
GO:0033108	mitochondrial respiratory chain complex assembly	57	0.675248	2.54074	9.19645e-09	2.04897e-06	1.70376e-06	2051	tags=68%, list=18%, signal=57%	282289/338084/281742/327690/327673/327665/338064/326346/327701/404161/100125923/338065/327713/338057/327680/327710/767961/287027/338073/506223/616632/327698/515452/784051/327706/327702/338060/327697/327660/338046/287327/327714/338079/338061/617441/539832/614633/768048/327670
GO:1901566	organonitrogen compound biosynthetic process	437	0.350006	1.75819	1.03977e-08	2.106e-06	1.75119e-06	2011	tags=32%, list=17%, signal=28%	777644/515321/281356/512469/282877/516004/533285/327699/287023/326588/286884/508221/337888/280712/505507/282053/338063/513222/281760/515238/615431/511051/509426/507168/338040/506297/326602/282433/508928/513049/326582/767925/788861/767908/404140/614904/515534/510615/530464/327682/539196/404190/539373/511268/512745/510058/508165/535668/516063/615178/286839/783955/534352/280715/508143/787914/508345/…
GO:0006629	lipid metabolic process	288	-0.471811	-1.91168	3.15021e-08	5.84888e-06	4.86348e-06	1510	tags=26%, list=13%, signal=24%	505097/504583/533357/514330/507290/615641/509680/615368/509896/407125/616278/532797/282299/282309/317658/353120/504502/504390/513533/282376/513593/280815/505025/407238/281615/518159/281161/514745/510274/282271/541291/513996/281482/532663/407159/534212/614834/280890/282375/282307/338074/281781/616694/508493/768225/282485/613886/615906/535227/787270/497202/281643/280843/789567/508717/514346/512082/…
GO:0006633	fatty acid biosynthetic process	37	-0.754312	-2.28608	5.01741e-08	7.99411e-06	6.64728e-06	387	tags=30%, list=3%, signal=29%	613886/280843/789567/511899/282576/782922/617293/280924/281590/281152/280836
GO:0044283	small molecule biosynthetic process	140	-0.555616	-2.10288	5.02323e-08	7.99411e-06	6.64728e-06	1588	tags=33%, list=14%, signal=29%	515773/282354/509002/507991/507290/281124/615641/511951/530736/407125/616278/317658/353120/513533/539606/505323/281615/281161/514745/369023/407159/280726/616694/512573/514667/768225/613886/615906/505103/280843/789567/514346/513483/282855/280910/281160/518283/511899/282576/282865/782922/617293/280924/281590/281152/280836
GO:0043603	amide metabolic process	303	0.374709	1.7824	5.50979e-08	8.18387e-06	6.80507e-06	2344	tags=39%, list=20%, signal=32%	515321/512469/282877/516004/533285/287023/326588/286884/508221/337888/505507/282053/338063/513222/515238/615431/511051/509426/507168/506297/326602/508928/326582/767925/788861/767908/404140/515534/510615/530464/327682/539196/404190/539373/512745/615392/510058/508165/535668/516063/615178/286839/783955/534352/508143/787914/281181/510547/515990/493993/513622/515326/282048/404142/514569/615300/506657/…
GO:0007155	cell adhesion	172	-0.515997	-1.98877	1.32192e-07	1.84077e-05	1.53064e-05	1048	tags=24%, list=9%, signal=23%	280989/282644/282376/514886/282140/286766/281840/281839/534069/539635/282375/282307/327662/338066/359712/281781/282187/282004/282196/616818/282466/615376/522392/539547/338092/282662/525159/281450/789216/407107/532569/281877/317711/282855/281705/281485/282865/531137/281874/281950/539462/280836
GO:0072330	monocarboxylic acid biosynthetic process	46	-0.710262	-2.2387	4.06914e-07	5.03669e-05	4.18812e-05	395	tags=28%, list=3%, signal=27%	768225/613886/280843/789567/514346/511899/282576/782922/617293/280924/281590/281152/280836
GO:0016053	organic acid biosynthetic process	77	-0.616155	-2.16448	3.96443e-07	5.03669e-05	4.18812e-05	1576	tags=35%, list=14%, signal=30%	282354/509002/507991/507290/281124/530736/616278/353120/539606/505323/281615/280726/768225/613886/505103/280843/789567/514346/280910/511899/282576/782922/617293/280924/281590/281152/280836
GO:0044281	small molecule metabolic process	442	-0.403769	-1.68814	5.43715e-07	6.37578e-05	5.3016e-05	1439	tags=20%, list=12%, signal=18%	507991/507290/281124/615641/511951/505868/526704/530736/524683/530642/493709/407125/616278/532797/281814/317658/353120/504502/281275/513533/539606/505323/510684/282376/537391/280759/280815/282276/327672/281615/319141/518159/281161/514745/510978/369023/526937/282271/513996/281482/280969/407159/534212/280726/526544/513453/281781/616694/512573/508493/514667/768225/515146/613886/615906/787270/505103/…
GO:0046394	carboxylic acid biosynthetic process	76	-0.618702	-2.16688	6.31543e-07	7.03538e-05	5.85008e-05	1576	tags=36%, list=14%, signal=31%	282354/509002/507991/507290/281124/530736/616278/353120/539606/505323/281615/280726/768225/613886/505103/280843/789567/514346/280910/511899/282576/782922/617293/280924/281590/281152/280836
GO:0006954	inflammatory response	102	-0.571761	-2.08465	8.13594e-07	8.63184e-05	7.17757e-05	1575	tags=33%, list=14%, signal=29%	535344/281588/281112/539350/505169/281814/508292/536421/280989/282376/282081/338039/407238/541291/282375/327662/281781/615340/515034/286869/616818/768225/534961/280794/280843/282467/532569/281276/518283/282865/540868/281759/512242/280836
GO:0007159	leukocyte cell-cell adhesion	48	-0.679977	-2.17562	1.43362e-06	0.000145186	0.000120726	1575	tags=44%, list=14%, signal=38%	535344/510019/508090/338319/505169/280989/282376/539635/282375/327662/282196/616818/539547/525159/789216/532569/281877/282855/281485/281874/280836
GO:0050865	regulation of cell activation	68	-0.616767	-2.09553	1.71298e-06	0.000165936	0.000137979	1575	tags=32%, list=14%, signal=28%	535344/614408/510019/508090/338319/505169/280989/282376/539635/282375/327662/282004/282196/768225/281915/539547/789216/281276/282855/540676/540868/280836
GO:0009605	response to external stimulus	365	-0.411172	-1.69544	2.9846e-06	0.00027707	0.00023039	2268	tags=30%, list=20%, signal=25%	513212/614047/512373/281048/508361/767602/505463/281248/534214/527278/510427/286764/282001/539087/512642/507820/280817/445543/538284/506206/539651/510376/614791/515361/281187/529410/281614/282346/522980/507837/282354/535344/614408/281588/281112/520639/505097/506945/539350/510019/338319/507790/524683/280955/505169/539019/508292/536421/767827/505423/280989/282376/782816/280815/282081/282341/534615/…
GO:0045321	leukocyte activation	111	-0.548134	-2.01946	3.34849e-06	0.000298418	0.000248141	1575	tags=28%, list=14%, signal=24%	535344/614408/510019/508090/338319/505169/280989/767859/513445/282376/508269/613984/539635/282375/282307/327662/282196/768225/534961/281915/539547/789216/282467/281276/282855/282325/540676/540868/281874/512242/280836
GO:0045598	regulation of fat cell differentiation	30	-0.735363	-2.14886	3.88799e-06	0.000333171	0.000277039	1575	tags=50%, list=14%, signal=43%	535344/338319/505169/514886/541291/510187/768225/539547/281402/280843/281170/511899/282865/510677/280836
GO:0001775	cell activation	132	-0.516423	-1.94229	4.14989e-06	0.000342442	0.000284749	1575	tags=36%, list=14%, signal=31%	516209/508541/504499/280958/533232/767602/281248/281407/282001/516422/539003/282382/506206/535344/614408/510019/508090/338319/507790/505169/280989/767859/513445/282376/508269/613984/539635/282375/282307/327662/282004/282196/768225/534961/281915/539547/525159/789216/282467/281276/282855/282325/540676/540868/281874/512242/280836
GO:0002694	regulation of leukocyte activation	61	-0.62533	-2.08872	5.31147e-06	0.000422642	0.000351436	1575	tags=34%, list=14%, signal=30%	535344/614408/510019/508090/338319/505169/280989/282376/539635/282375/327662/282196/768225/281915/539547/789216/281276/282855/540676/540868/280836
GO:0022900	electron transport chain	42	0.645002	2.30096	6.14439e-06	0.000466732	0.000388098	1798	tags=55%, list=16%, signal=46%	338063/338086/338084/281570/511268/327665/505159/100125923/768072/327680/327710/287027/338073/515452/327702/505152/327697/327660/338046/287327/338079/534217/615757
GO:0098609	cell-cell adhesion	84	-0.573948	-2.02146	6.61094e-06	0.000466732	0.000388098	2248	tags=43%, list=19%, signal=35%	533232/508361/767602/282001/539003/445543/617707/281614/539464/767833/535344/510019/508090/338319/505169/280989/282376/281840/281839/539635/282375/327662/282004/282196/616818/539547/525159/789216/532569/281877/282855/281485/282865/281874/539462/280836
GO:2000026	regulation of multicellular organismal development	166	-0.475842	-1.83482	6.70351e-06	0.000466732	0.000388098	1401	tags=23%, list=12%, signal=20%	510524/338319/507990/507790/505169/508292/513445/282376/281386/534027/507058/281161/532663/534069/282375/282307/327662/286869/327681/768225/281915/282466/539547/338092/281402/539619/789216/281170/281276/615685/282855/281160/282325/540676/282865/540868/281191/280836
GO:0045595	regulation of cell differentiation	185	-0.469179	-1.82622	6.32542e-06	0.000466732	0.000388098	1027	tags=25%, list=9%, signal=24%	535344/614408/768240/527114/338319/507790/505169/508292/513445/282376/281386/282081/534027/505025/514886/327672/507058/286862/281161/518859/541291/510187/534069/539635/282375/282307/327662/282187/327681/768225/281915/282466/539547/281402/280843/789216/281170/281276/615685/282855/511899/540676/282865/540868/535628/510677/280836
GO:0050793	regulation of developmental process	314	-0.415402	-1.69123	6.95862e-06	0.000469812	0.000390659	1057	tags=22%, list=9%, signal=21%	767833/507837/540937/535344/614408/768240/510019/510524/527114/338319/507990/507790/505169/508292/505423/513445/282376/281386/282081/534027/505025/514886/327672/507058/407238/286862/518159/281161/518859/541291/510187/532663/534069/539635/282375/282307/327662/286869/282187/327681/282196/768225/281915/282466/508266/539547/338092/280794/281402/539619/280843/789216/281170/505040/281276/615685/282855/…
GO:0006082	organic acid metabolic process	218	-0.450943	-1.77285	7.42586e-06	0.000486612	0.000404629	1439	tags=22%, list=12%, signal=20%	507991/507290/281124/505868/526704/530736/616278/281814/353120/504502/281275/539606/505323/537391/280759/282276/281615/319141/282271/513996/280969/280726/768225/613886/787270/505103/280843/789567/514346/287019/513483/282855/280910/511899/282576/508724/282865/782922/281235/540868/617293/281759/280924/281590/511135/281787/281152/280836
GO:0019752	carboxylic acid metabolic process	217	-0.451784	-1.77707	9.56586e-06	0.000592021	0.000492278	1439	tags=22%, list=12%, signal=20%	507991/507290/281124/505868/526704/530736/616278/281814/353120/504502/281275/539606/505323/537391/280759/282276/281615/319141/282271/513996/280969/280726/768225/613886/787270/505103/280843/789567/514346/287019/513483/282855/280910/511899/282576/508724/282865/782922/281235/540868/617293/281759/280924/281590/511135/281787/281152/280836
GO:0043436	oxoacid metabolic process	217	-0.451784	-1.77707	9.56586e-06	0.000592021	0.000492278	1439	tags=22%, list=12%, signal=20%	507991/507290/281124/505868/526704/530736/616278/281814/353120/504502/281275/539606/505323/537391/280759/282276/281615/319141/282271/513996/280969/280726/768225/613886/787270/505103/280843/789567/514346/287019/513483/282855/280910/511899/282576/508724/282865/782922/281235/540868/617293/281759/280924/281590/511135/281787/281152/280836
GO:0042773	ATP synthesis coupled electron transport	24	0.725708	2.23423	1.05099e-05	0.000616213	0.000512394	1798	tags=67%, list=16%, signal=56%	338063/338086/281570/511268/327665/768072/327710/287027/515452/327702/327697/327660/338046/287327/338079/615757
GO:0042775	mitochondrial ATP synthesis coupled electron transport	24	0.725708	2.23423	1.05099e-05	0.000616213	0.000512394	1798	tags=67%, list=16%, signal=56%	338063/338086/281570/511268/327665/768072/327710/287027/515452/327702/327697/327660/338046/287327/338079/615757
GO:0009607	response to biotic stimulus	216	-0.448783	-1.76779	1.08448e-05	0.000619546	0.000515167	2268	tags=33%, list=20%, signal=27%	513212/512373/281048/767602/281248/534214/527278/510427/286764/282001/539087/512642/507820/280817/538284/506206/510376/614791/529410/282346/507837/535344/281112/520639/505097/539350/510019/338319/524683/280955/505169/508292/536421/767827/505423/280989/782816/280815/282341/534615/327672/338039/505647/407238/282370/617165/508269/617435/512361/510220/281008/327662/615340/515034/282196/616818/534961/…
GO:0042110	T cell activation	63	-0.601929	-2.01879	1.20204e-05	0.000661518	0.000550067	2522	tags=44%, list=22%, signal=35%	511711/516209/508541/533232/767602/281248/539003/506206/535344/510019/508090/338319/505169/280989/767859/513445/282376/539635/282375/327662/282196/539547/789216/282855/540676/540868/281874/280836
GO:0071310	cellular response to organic substance	265	-0.425189	-1.70857	1.21734e-05	0.000661518	0.000550067	1576	tags=22%, list=14%, signal=19%	282354/535344/282308/613423/539350/510524/507790/524683/280955/407125/508292/536421/280989/282376/782816/282226/282081/327672/338039/407238/281848/282188/528390/506231/540245/539635/533794/281203/282375/281008/282307/327662/615340/515034/286869/282187/282196/768225/280872/281402/280843/789216/508717/508836/281862/281276/282855/281043/518283/513776/282325/281790/282865/404192/540868/404129/512242/…
GO:0044255	cellular lipid metabolic process	203	-0.456763	-1.79407	1.28033e-05	0.000679182	0.000564755	1510	tags=25%, list=13%, signal=22%	505097/504583/533357/514330/507290/615641/509680/615368/509896/616278/532797/282309/353120/504502/513533/513593/281615/518159/281161/510274/282271/541291/513996/281482/532663/534212/614834/282307/508493/613886/615906/787270/497202/280843/789567/508717/281276/511899/282576/282865/782922/286879/540868/617293/404129/281759/280924/281590/281152/280836
GO:0006638	neutral lipid metabolic process	28	-0.732416	-2.1044	1.40166e-05	0.000709747	0.000590171	861	tags=36%, list=7%, signal=33%	518159/282271/508493/497202/280843/508717/281276/511899/286879/404129
GO:0006639	acylglycerol metabolic process	28	-0.732416	-2.1044	1.40166e-05	0.000709747	0.000590171	861	tags=36%, list=7%, signal=33%	518159/282271/508493/497202/280843/508717/281276/511899/286879/404129
GO:0019646	aerobic electron transport chain	23	0.718103	2.17741	1.46811e-05	0.000726878	0.000604415	1798	tags=65%, list=16%, signal=55%	338063/338086/281570/511268/327665/327710/287027/515452/327702/327697/327660/338046/287327/338079/615757
GO:0002181	cytoplasmic translation	39	0.620589	2.17443	1.67279e-05	0.000799284	0.000664622	2599	tags=56%, list=22%, signal=44%	282877/287023/286884/511051/509426/767925/510615/615178/787914/515326/282048/404142/615300/509163/515543/615556/506873/508904/534165/539052/615695/768227
GO:0019216	regulation of lipid metabolic process	61	-0.611004	-2.04087	1.6861e-05	0.000799284	0.000664622	1271	tags=30%, list=11%, signal=26%	407125/616278/353120/282376/505025/518159/281161/282375/508493/768225/512082/281276/282855/281160/511899/282865/617293/280836
GO:0002376	immune system process	334	-0.404027	-1.65329	1.87722e-05	0.000871342	0.00072454	2448	tags=31%, list=21%, signal=26%	613644/516209/539480/281158/508541/541050/517535/504499/512373/533232/281048/767602/281248/534214/510427/286764/282001/539087/512642/539003/507820/282382/280817/538284/506206/540667/281187/529410/281614/505251/535344/614408/281112/520639/505097/768240/539350/510019/615849/538758/508090/510524/338319/507790/524683/526376/280955/505169/539019/281855/508292/536421/767827/505423/280989/767859/513445/…
GO:0046889	positive regulation of lipid biosynthetic process	16	-0.82549	-2.0763	2.04527e-05	0.000929971	0.000773292	395	tags=31%, list=3%, signal=30%	768225/281276/281160/617293/280836
GO:0044419	biological process involved in interspecies interaction between organisms	237	-0.434217	-1.72384	2.16167e-05	0.000963238	0.000800954	2268	tags=32%, list=20%, signal=26%	513212/512373/281048/767602/281248/534214/527278/493642/510427/286764/282001/539087/281105/512642/507820/281876/280817/538284/506206/510376/614791/529410/282346/507837/513221/535344/281112/520639/505097/539350/510019/338319/524683/280955/505169/508292/536421/767827/505423/280989/282644/782816/280815/282341/534615/327672/338039/505647/407238/617165/508269/541291/617435/510220/281008/327662/615340/…
GO:0046890	regulation of lipid biosynthetic process	30	-0.707732	-2.06812	2.59068e-05	0.00111132	0.00092409	1271	tags=37%, list=11%, signal=33%	407125/616278/353120/518159/768225/281276/282855/281160/511899/617293/280836
GO:0006952	defense response	233	-0.437358	-1.73403	2.59375e-05	0.00111132	0.00092409	2175	tags=31%, list=19%, signal=26%	512373/281048/767602/281248/534214/527278/510427/286764/539087/512642/507820/280817/538284/506206/539651/515361/529410/535344/281588/281112/520639/505097/539350/338319/524683/280955/505169/281814/508292/536421/767827/505423/280989/282376/782816/282081/282341/534615/338039/505647/407238/617165/508269/541291/617435/512361/510220/282375/281008/327662/281781/615340/515034/286869/282196/616818/768225/…
GO:0043207	response to external biotic stimulus	209	-0.450054	-1.76882	2.73819e-05	0.00112976	0.000939418	2268	tags=33%, list=20%, signal=27%	513212/512373/281048/767602/281248/534214/527278/510427/286764/282001/539087/512642/507820/280817/538284/506206/510376/614791/529410/282346/507837/535344/281112/520639/505097/539350/510019/338319/524683/280955/505169/508292/536421/767827/505423/280989/782816/280815/282341/534615/327672/338039/505647/407238/617165/508269/617435/510220/281008/327662/615340/515034/282196/616818/534961/280872/280843/…
GO:0051707	response to other organism	209	-0.450054	-1.76882	2.73819e-05	0.00112976	0.000939418	2268	tags=33%, list=20%, signal=27%	513212/512373/281048/767602/281248/534214/527278/510427/286764/282001/539087/512642/507820/280817/538284/506206/510376/614791/529410/282346/507837/535344/281112/520639/505097/539350/510019/338319/524683/280955/505169/508292/536421/767827/505423/280989/782816/280815/282341/534615/327672/338039/505647/407238/617165/508269/617435/510220/281008/327662/615340/515034/282196/616818/534961/280872/280843/…
GO:0010876	lipid localization	73	-0.579571	-1.99531	3.04183e-05	0.00123222	0.00102462	1099	tags=26%, list=9%, signal=24%	505797/282376/280815/518159/614834/282375/280981/508493/317777/280843/282356/281276/281004/282865/404129/281759/512242/534607/280836
GO:0045444	fat cell differentiation	46	-0.649404	-2.04688	3.12606e-05	0.00124373	0.00103419	703	tags=33%, list=6%, signal=31%	514886/541291/510187/528390/540245/768225/539547/281402/280843/281170/511899/282865/510677/281759/280836
GO:0051249	regulation of lymphocyte activation	55	-0.615159	-2.01821	3.21001e-05	0.00125472	0.00104333	1575	tags=35%, list=14%, signal=30%	535344/614408/510019/508090/338319/505169/280989/282376/539635/282375/327662/282196/281915/539547/789216/282855/540676/540868/280836
GO:0022904	respiratory electron transport chain	32	0.659899	2.21013	3.69427e-05	0.00137642	0.00114452	1798	tags=59%, list=16%, signal=50%	338063/338086/281570/511268/327665/100125923/768072/327710/287027/515452/327702/505152/327697/327660/338046/287327/338079/534217/615757
GO:0006120	mitochondrial electron transport, NADH to ubiquinone	14	0.798014	2.17221	3.7067e-05	0.00137642	0.00114452	1583	tags=79%, list=14%, signal=68%	338063/511268/327665/327710/287027/327702/327697/327660/338046/287327/338079
GO:0006909	phagocytosis	38	-0.677369	-2.07023	3.58744e-05	0.00137642	0.00114452	1200	tags=32%, list=10%, signal=28%	539019/280989/281840/613984/327662/282196/281877/281862/281276/282865/281874/280836
GO:0002682	regulation of immune system process	193	-0.454211	-1.77348	4.13508e-05	0.00151032	0.00125587	2253	tags=36%, list=19%, signal=29%	533661/510141/511711/613644/508541/541050/517535/512373/533232/281048/767602/281248/510427/286764/282001/512642/539003/538284/506206/281187/529410/505251/535344/614408/520639/539350/510019/508090/510524/338319/507790/524683/526376/505169/539019/281855/508292/767827/505423/280989/282376/282226/281035/327672/505647/407238/617435/534069/539635/282375/282307/327662/515034/282196/768225/534961/281915/…
GO:0045834	positive regulation of lipid metabolic process	25	-0.744751	-2.10876	4.26814e-05	0.00153378	0.00127537	843	tags=32%, list=7%, signal=30%	281161/508493/768225/281276/281160/282865/617293/280836
GO:0032787	monocarboxylic acid metabolic process	133	-0.481889	-1.80969	5.71893e-05	0.0020225	0.00168176	395	tags=18%, list=3%, signal=18%	282271/513996/280969/768225/613886/787270/280843/789567/514346/287019/513483/511899/282576/282865/782922/281235/540868/617293/281759/280924/281590/281787/281152/280836
GO:0010033	response to organic substance	372	-0.379373	-1.56784	5.96817e-05	0.00207767	0.00172763	1609	tags=20%, list=14%, signal=18%	414346/282354/535344/282308/505097/613423/539350/510019/286770/510524/507790/524683/280955/407125/616278/281530/508292/286823/536421/522073/280989/282376/782816/282226/282081/327672/338039/407238/281615/281848/282188/528390/506231/280969/540245/517544/534069/539635/533794/281203/282375/281008/282307/327662/615340/515034/286869/282187/282196/280750/768225/280872/281402/280843/789216/508717/538783/…
GO:0050873	brown fat cell differentiation	12	-0.853239	-1.9789	6.57861e-05	0.00222078	0.00184663	703	tags=50%, list=6%, signal=47%	541291/281402/282865/510677/281759/280836
GO:0044242	cellular lipid catabolic process	45	-0.627919	-1.97754	6.55459e-05	0.00222078	0.00184663	1736	tags=36%, list=15%, signal=30%	541085/282346/505097/533357/504502/282271/541291/513996/532663/508493/280843/508717/281276/282865/286879/540868
GO:0048731	system development	468	-0.368757	-1.54355	6.81943e-05	0.00226772	0.00188566	1579	tags=21%, list=14%, signal=19%	281134/282354/535344/614408/508903/515575/768240/508869/508090/507290/533078/510524/527114/338319/507790/768014/615368/524683/280955/407125/505169/280733/505064/784720/508292/286823/505797/504512/522073/505423/282702/513445/282376/281386/280753/282378/282081/534027/510833/505025/514886/327672/507058/407238/286862/281161/282140/282188/528390/540726/532663/280957/540245/534069/531979/282375/526544/…
GO:0051239	regulation of multicellular organismal process	380	-0.380797	-1.57468	7.08886e-05	0.00232265	0.00193133	2175	tags=27%, list=19%, signal=23%	767602/505463/281248/534214/515063/511862/532713/510427/286764/282001/281753/516422/539003/282382/445543/515361/617707/514432/539034/529410/506646/282143/281562/513349/505251/535344/614408/539350/510019/508090/510524/527114/338319/507990/507790/615368/407125/505169/281814/508292/505423/280989/282644/513445/282376/281386/282226/282638/534027/281035/514886/327672/507058/407238/541123/281161/282140/…
GO:0046649	lymphocyte activation	90	-0.531717	-1.89876	7.89063e-05	0.00254787	0.00211861	1575	tags=27%, list=14%, signal=23%	535344/614408/510019/508090/338319/505169/280989/767859/513445/282376/539635/282375/282307/327662/282196/281915/539547/789216/282855/282325/540676/540868/281874/280836
GO:0070661	leukocyte proliferation	38	-0.661936	-2.02306	8.79571e-05	0.00279955	0.00232789	1371	tags=37%, list=12%, signal=33%	338319/539019/508292/280989/282376/327672/282375/327662/282196/539547/789216/281358/540676/280836
GO:0070887	cellular response to chemical stimulus	394	-0.377948	-1.56568	9.02608e-05	0.00283241	0.00235521	1133	tags=17%, list=10%, signal=16%	508292/286823/536421/539606/280989/282376/537391/782816/282226/282081/327672/338039/540559/407238/281615/281848/281161/282188/280855/528390/506231/534212/540245/539635/533794/281203/282375/281008/282307/327662/338074/615340/515034/286869/282187/317777/282196/616818/768225/280872/281402/280843/789216/508717/508836/532569/281862/517063/513483/281276/282855/281160/281043/518283/513776/282325/281790/…
GO:0062013	positive regulation of small molecule metabolic process	19	-0.756889	-1.97845	9.93017e-05	0.00291482	0.00242374	580	tags=32%, list=5%, signal=30%	526544/768225/281160/282865/617293/280836
GO:0042445	hormone metabolic process	34	-0.657888	-1.97241	0.000103353	0.00291482	0.00242374	1271	tags=41%, list=11%, signal=37%	281134/407125/505169/282376/280753/407238/281615/281482/508493/282485/789567/286879/540868/404129
GO:0032640	tumor necrosis factor production	17	-0.773542	-1.96406	0.000101876	0.00291482	0.00242374	777	tags=35%, list=7%, signal=33%	508269/282307/280843/282865/512242/280836
GO:0032680	regulation of tumor necrosis factor production	17	-0.773542	-1.96406	0.000101876	0.00291482	0.00242374	777	tags=35%, list=7%, signal=33%	508269/282307/280843/282865/512242/280836
GO:0071706	tumor necrosis factor superfamily cytokine production	17	-0.773542	-1.96406	0.000101876	0.00291482	0.00242374	777	tags=35%, list=7%, signal=33%	508269/282307/280843/282865/512242/280836
GO:1903555	regulation of tumor necrosis factor superfamily cytokine production	17	-0.773542	-1.96406	0.000101876	0.00291482	0.00242374	777	tags=35%, list=7%, signal=33%	508269/282307/280843/282865/512242/280836
GO:0050863	regulation of T cell activation	41	-0.637089	-1.96134	0.000102117	0.00291482	0.00242374	2248	tags=49%, list=19%, signal=39%	533232/767602/281248/539003/535344/510019/508090/338319/505169/280989/282376/539635/282375/327662/282196/539547/789216/282855/540868/280836
GO:0042102	positive regulation of T cell proliferation	14	-0.803412	-1.94759	9.45874e-05	0.00291482	0.00242374	1048	tags=50%, list=9%, signal=46%	280989/282376/282375/327662/282196/539547/280836
GO:0016192	vesicle-mediated transport	258	-0.405983	-1.6264	0.000110436	0.00307564	0.00255746	2658	tags=28%, list=23%, signal=22%	534718/511671/518407/510312/281637/539764/507667/507345/317724/616641/540347/618286/326580/508361/280710/281248/514869/527278/493642/768068/515866/539003/281876/533994/282321/338055/507409/617707/539034/614042/282143/282136/510994/282335/513214/505097/539350/100126041/533078/527114/281080/539019/512033/280989/282226/281706/359721/327672/282140/281840/613984/532663/327662/516087/317777/282196/5402…
GO:0070663	regulation of leukocyte proliferation	27	-0.706777	-2.00502	0.00013332	0.0036224	0.00301211	1371	tags=48%, list=12%, signal=43%	338319/539019/508292/280989/282376/327672/282375/327662/282196/539547/789216/540676/280836
GO:0006869	lipid transport	56	-0.578065	-1.89777	0.000131847	0.0036224	0.00301211	414	tags=16%, list=4%, signal=16%	317777/282356/281276/281004/282865/281759/512242/534607/280836
GO:0006631	fatty acid metabolic process	82	-0.529039	-1.86105	0.000149034	0.00400058	0.00332657	387	tags=20%, list=3%, signal=19%	282271/513996/613886/787270/280843/789567/511899/282576/282865/782922/617293/281759/280924/281590/281152/280836
GO:0070665	positive regulation of leukocyte proliferation	19	-0.748938	-1.95767	0.000154153	0.00401565	0.0033391	1133	tags=47%, list=10%, signal=43%	508292/280989/282376/327672/282375/327662/282196/539547/280836
GO:0071396	cellular response to lipid	73	-0.550217	-1.89426	0.000155003	0.00401565	0.0033391	925	tags=22%, list=8%, signal=20%	327672/407238/281203/327662/515034/281402/280843/508717/281276/281043/518283/513776/281790/540868/404129/512242
GO:0032101	regulation of response to external stimulus	151	-0.45434	-1.73478	0.000153503	0.00401565	0.0033391	2253	tags=32%, list=19%, signal=26%	512373/281048/767602/281248/286764/282001/512642/538284/539651/515361/281187/529410/535344/281588/520639/539350/510019/524683/505169/508292/536421/505423/280989/282376/782816/282081/281035/327672/338039/407238/281161/541291/280855/539635/282375/327662/515034/282004/616818/768225/280843/789216/532569/281276/281160/281043/282865/281759/280836
GO:0050727	regulation of inflammatory response	48	-0.610004	-1.95174	0.000167213	0.0042822	0.00356075	1222	tags=40%, list=11%, signal=36%	539651/515361/281588/505169/536421/282376/282081/338039/407238/541291/282375/327662/616818/768225/280843/532569/281276/282865/281759
GO:0042632	cholesterol homeostasis	16	-0.784817	-1.97399	0.000192626	0.00478422	0.00397819	395	tags=44%, list=3%, signal=42%	280815/768225/280843/281276/511899/404129/281759
GO:0055092	sterol homeostasis	16	-0.784817	-1.97399	0.000192626	0.00478422	0.00397819	395	tags=44%, list=3%, signal=42%	280815/768225/280843/281276/511899/404129/281759
GO:0050900	leukocyte migration	50	-0.603948	-1.93794	0.000193259	0.00478422	0.00397819	1346	tags=34%, list=12%, signal=30%	507790/526376/505169/539019/508292/280989/327672/539635/282307/327662/281781/282196/616818/532569/281043/281485/281874
GO:0019217	regulation of fatty acid metabolic process	15	-0.793263	-1.9685	0.000208585	0.00510688	0.00424649	114	tags=40%, list=1%, signal=40%	616278/353120/511899/282865/617293/280836
GO:1901701	cellular response to oxygen-containing compound	172	-0.43536	-1.67797	0.000215409	0.00521664	0.00433776	1609	tags=23%, list=14%, signal=20%	414346/282354/535344/282308/505097/539350/280955/407125/286823/282376/282081/327672/407238/281615/281848/282188/528390/506231/540245/533794/281203/282307/515034/282187/768225/281402/280843/281276/282855/281043/518283/513776/282325/281790/282865/540868/281191/404129/281759/512242
GO:0033993	response to lipid	101	-0.508803	-1.85505	0.000227557	0.00542476	0.00451081	611	tags=19%, list=5%, signal=18%	327672/407238/534069/281203/327662/515034/281402/280843/508717/538783/281276/281043/518283/513776/281790/540868/404129/280924/512242
GO:0016477	cell migration	195	-0.422174	-1.65332	0.000228872	0.00542476	0.00451081	2107	tags=30%, list=18%, signal=25%	504236/507911/282001/539003/281876/282382/445543/617707/281187/514432/539034/506646/282346/535344/510019/510524/527114/507790/526376/505169/539019/784720/508292/286823/534482/280989/510833/514886/327672/281161/282140/280855/528390/532663/540245/534069/539635/282307/327662/281781/282187/282004/282196/616818/281915/539547/525159/281450/508717/538783/532569/507389/281160/281043/281485/282865/281874/…
GO:0062012	regulation of small molecule metabolic process	55	-0.579407	-1.90091	0.000234724	0.0055049	0.00457745	1379	tags=29%, list=12%, signal=26%	511951/407125/616278/281814/353120/526544/514667/768225/517063/513483/281276/281160/511899/282865/617293/280836
GO:1901700	response to oxygen-containing compound	229	-0.40933	-1.61882	0.000274235	0.00636454	0.00529225	1026	tags=21%, list=9%, signal=19%	414346/282354/535344/282308/505097/539350/510524/280955/407125/281814/286823/282376/282081/327672/407238/281615/281848/282188/528390/506231/280969/540245/534069/533794/281203/282307/515034/282187/768225/281402/280843/508717/538783/281276/282855/281043/518283/513776/282325/281790/282865/540868/281191/404129/281759/280924/512242/280836
GO:0045333	cellular respiration	73	0.459836	1.83861	0.000285131	0.00654919	0.0054458	1823	tags=44%, list=16%, signal=37%	338063/338086/281570/286840/615149/511268/100270792/327665/100125923/768072/327680/327710/287027/515452/509983/281306/338081/327702/505152/327697/327660/282710/338046/327668/287327/338079/534217/511090/281481/510324/615757/613610
GO:0008202	steroid metabolic process	52	-0.593119	-1.92298	0.000307984	0.00700193	0.00582226	1867	tags=42%, list=16%, signal=36%	515361/282346/515773/505097/407125/616278/513533/282376/280815/407238/514745/407159/282375/616694/768225/282485/615906/789567/281276/281160/511899/286879
GO:0097006	regulation of plasma lipoprotein particle levels	10	-0.851865	-1.87399	0.000321047	0.00722517	0.00600789	324	tags=70%, list=3%, signal=68%	515361/282346/280843/281276/281004/282865/404129
GO:1903037	regulation of leukocyte cell-cell adhesion	40	-0.621454	-1.91948	0.000354261	0.00766304	0.00637198	1575	tags=40%, list=14%, signal=35%	535344/510019/508090/338319/505169/280989/282376/539635/282375/327662/282196/539547/789216/281877/282855/280836
GO:0030098	lymphocyte differentiation	49	-0.587622	-1.88176	0.000353172	0.00766304	0.00637198	2522	tags=45%, list=22%, signal=35%	511711/516209/508541/533232/767602/281248/539003/506206/535344/505169/767859/513445/282376/282375/282307/327662/281915/789216/282855/540676/540868/280836
GO:0032946	positive regulation of mononuclear cell proliferation	17	-0.740607	-1.88044	0.000354017	0.00766304	0.00637198	1048	tags=41%, list=9%, signal=38%	280989/282376/282375/327662/282196/539547/280836
GO:0050671	positive regulation of lymphocyte proliferation	17	-0.740607	-1.88044	0.000354017	0.00766304	0.00637198	1048	tags=41%, list=9%, signal=38%	280989/282376/282375/327662/282196/539547/280836
GO:0019221	cytokine-mediated signaling pathway	53	-0.567899	-1.84797	0.000359773	0.00770744	0.00640891	1476	tags=32%, list=13%, signal=28%	539350/507790/524683/508292/536421/282376/782816/282226/338039/282375/615340/515034/280872/789216/281862/282865/280836
GO:0043588	skin development	27	-0.688562	-1.95335	0.000365067	0.00774638	0.00644129	1131	tags=44%, list=10%, signal=40%	286823/505423/514886/541123/282188/534069/282401/616694/282187/327681/505080/540868
GO:0048870	cell motility	208	-0.407674	-1.59973	0.000421952	0.00886895	0.00737473	2107	tags=29%, list=18%, signal=24%	504236/507911/282001/539003/281876/282382/445543/617707/281187/514432/539034/506646/282346/535344/510019/510524/527114/507790/526376/507212/505169/539019/784720/508292/286823/534482/280989/510833/514886/327672/281161/282140/280855/528390/532663/540245/534069/539635/282307/327662/281781/282187/282004/282196/616818/281915/539547/525159/281450/508717/538783/532569/507389/281160/281043/281485/508954/…
GO:0006749	glutathione metabolic process	11	0.781622	1.99577	0.00043665	0.00909212	0.0075603	993	tags=27%, list=9%, signal=25%	777644/511268/533917
GO:0050729	positive regulation of inflammatory response	25	-0.698269	-1.97714	0.000458316	0.00930062	0.00773368	1026	tags=36%, list=9%, signal=33%	282376/338039/541291/282375/616818/280843/532569/281276/281759
GO:0006641	triglyceride metabolic process	20	-0.723899	-1.91899	0.000459187	0.00930062	0.00773368	861	tags=35%, list=7%, signal=32%	518159/508493/280843/281276/511899/286879/404129
GO:0031347	regulation of defense response	112	-0.48106	-1.77229	0.000457345	0.00930062	0.00773368	2253	tags=32%, list=19%, signal=26%	512373/281048/767602/281248/286764/512642/538284/539651/515361/529410/535344/281588/520639/539350/524683/505169/536421/505423/282376/782816/282081/338039/407238/541291/282375/327662/515034/616818/768225/280843/789216/532569/281276/282865/281759/280836
GO:0032543	mitochondrial translation	47	0.521863	1.87125	0.000470968	0.0094533	0.00786063	3651	tags=64%, list=32%, signal=44%	512469/516004/338063/615431/508928/513622/509115/510899/509987/505681/445421/532389/509816/533011/539832/618357/518321/539773/618791/535290/509469/615666/282277/515465/515228/614343/281551/614102/509768/516934
GO:0032944	regulation of mononuclear cell proliferation	24	-0.688286	-1.9413	0.000488732	0.00955171	0.00794246	1371	tags=42%, list=12%, signal=37%	338319/280989/282376/282375/327662/282196/539547/789216/540676/280836
GO:0050670	regulation of lymphocyte proliferation	24	-0.688286	-1.9413	0.000488732	0.00955171	0.00794246	1371	tags=42%, list=12%, signal=37%	338319/280989/282376/282375/327662/282196/539547/789216/540676/280836
GO:1902652	secondary alcohol metabolic process	33	-0.63976	-1.90267	0.000486514	0.00955171	0.00794246	1867	tags=45%, list=16%, signal=38%	515361/282346/515773/505097/616278/513533/280815/514745/407159/616694/615906/281276/281160/281235/286879
GO:0022407	regulation of cell-cell adhesion	54	-0.574693	-1.88077	0.000507925	0.00984049	0.00818258	1575	tags=48%, list=14%, signal=42%	511711/517111/541050/533232/767602/282001/617707/535344/510019/508090/338319/505169/280989/282376/539635/282375/327662/282004/282196/539547/525159/789216/281877/282855/282865/280836
GO:0032760	positive regulation of tumor necrosis factor production	13	-0.804925	-1.91957	0.000528702	0.00993721	0.00826301	777	tags=38%, list=7%, signal=36%	508269/282307/280843/512242/280836
GO:1903557	positive regulation of tumor necrosis factor superfamily cytokine production	13	-0.804925	-1.91957	0.000528702	0.00993721	0.00826301	777	tags=38%, list=7%, signal=36%	508269/282307/280843/512242/280836
GO:0046503	glycerolipid catabolic process	13	-0.804028	-1.91743	0.000544138	0.00993721	0.00826301	717	tags=54%, list=6%, signal=51%	282271/532663/508493/280843/508717/281276/286879
GO:1903825	organic acid transmembrane transport	20	-0.720354	-1.9096	0.000542674	0.00993721	0.00826301	1576	tags=45%, list=14%, signal=39%	282354/281588/282367/613734/511955/505775/282356/511375/282476
GO:1905039	carboxylic acid transmembrane transport	20	-0.720354	-1.9096	0.000542674	0.00993721	0.00826301	1576	tags=45%, list=14%, signal=39%	282354/281588/282367/613734/511955/505775/282356/511375/282476
GO:0046486	glycerolipid metabolic process	86	-0.491692	-1.74034	0.000535724	0.00993721	0.00826301	2706	tags=41%, list=23%, signal=31%	511861/507080/506348/616641/523737/768052/505124/281865/504236/360197/515361/282346/504583/514330/509680/509896/532797/282309/513593/518159/281161/510274/282271/541291/532663/614834/282307/508493/497202/280843/508717/281276/511899/286879/404129
GO:0045087	innate immune response	137	-0.457099	-1.72039	0.000529928	0.00993721	0.00826301	2253	tags=34%, list=19%, signal=27%	512373/281048/767602/534214/510427/286764/539087/512642/507820/280817/538284/506206/529410/281112/520639/505097/539350/524683/280955/505169/508292/536421/767827/505423/280989/338039/505647/407238/508269/617435/510220/281008/327662/615340/515034/282196/616818/534961/280872/789216/282467/532569/507339/539997/512242/280836
GO:0002252	immune effector process	78	-0.527595	-1.85243	0.000561462	0.0101702	0.00845677	1060	tags=22%, list=9%, signal=20%	767827/513445/281035/505647/613984/617435/534069/327662/282196/280750/534961/282467/282855/507339/281874/512242/280836
GO:0015849	organic acid transport	36	-0.628255	-1.90121	0.000573621	0.0102242	0.00850166	1576	tags=39%, list=14%, signal=34%	282354/281588/282367/613734/513953/282355/511955/505775/317777/282356/511375/282476/281759/280836
GO:0046942	carboxylic acid transport	36	-0.628255	-1.90121	0.000573621	0.0102242	0.00850166	1576	tags=39%, list=14%, signal=34%	282354/281588/282367/613734/513953/282355/511955/505775/317777/282356/511375/282476/281759/280836
GO:0046651	lymphocyte proliferation	32	-0.63721	-1.88059	0.000600011	0.0106097	0.00882221	1048	tags=31%, list=9%, signal=28%	338319/280989/282376/282375/327662/282196/539547/789216/540676/280836
GO:0032943	mononuclear cell proliferation	33	-0.630576	-1.87536	0.000617629	0.0108353	0.00900975	1048	tags=30%, list=9%, signal=28%	338319/280989/282376/282375/327662/282196/539547/789216/540676/280836
GO:0001819	positive regulation of cytokine production	74	-0.528606	-1.82885	0.0006264	0.0109033	0.00906632	1476	tags=30%, list=13%, signal=26%	539350/510019/338319/407125/505169/281814/280989/282376/282226/508269/280847/282375/282307/327662/615340/286869/317777/280843/789216/282865/512242/280836
GO:0030155	regulation of cell adhesion	92	-0.496921	-1.77694	0.000668247	0.0114612	0.00953028	1575	tags=29%, list=14%, signal=26%	535344/282308/508869/510019/508090/338319/505169/280989/282376/514886/282140/534069/539635/282375/282307/327662/282187/282004/282196/282466/539547/525159/789216/281877/282855/282865/280836
GO:0098542	defense response to other organism	167	-0.425107	-1.64072	0.000668744	0.0114612	0.00953028	2253	tags=38%, list=19%, signal=31%	511861/540308/522917/511671/529235/533661/511711/539480/541050/512373/281048/767602/281248/534214/527278/510427/286764/539087/512642/507820/280817/538284/506206/529410/535344/281112/520639/505097/539350/338319/524683/280955/505169/508292/536421/767827/505423/280989/782816/282341/534615/338039/505647/407238/617165/508269/617435/510220/281008/327662/615340/515034/282196/616818/534961/280872/789216/…
GO:0071495	cellular response to endogenous stimulus	191	-0.416707	-1.62415	0.000677251	0.0115184	0.00957783	2638	tags=33%, list=23%, signal=26%	540248/282359/529235/317724/510141/281788/509500/508541/338068/338036/518114/507196/281206/493642/281105/539003/282382/445543/538284/510376/281187/514432/506646/282354/282308/510524/527114/507990/280955/407125/505169/282376/282081/534027/327672/407238/282370/281848/281161/282188/528390/506231/540245/534069/531979/533794/281203/282307/327662/282187/327681/282196/539547/508717/282855/281160/281043/…
GO:0046460	neutral lipid biosynthetic process	15	-0.767302	-1.90408	0.000688453	0.0115329	0.00958985	861	tags=40%, list=7%, signal=37%	518159/282271/508493/497202/281276/404129
GO:0046463	acylglycerol biosynthetic process	15	-0.767302	-1.90408	0.000688453	0.0115329	0.00958985	861	tags=40%, list=7%, signal=37%	518159/282271/508493/497202/281276/404129
GO:0015711	organic anion transport	51	-0.558089	-1.79518	0.000729432	0.0121282	0.0100848	1576	tags=29%, list=14%, signal=26%	282354/281588/282367/613734/513953/282355/527786/511955/505775/317777/282356/511375/282476/281759/280836
GO:0055088	lipid homeostasis	27	-0.673374	-1.91027	0.000777327	0.0126415	0.0105117	1073	tags=33%, list=9%, signal=30%	522073/280815/518159/768225/280843/281276/511899/404129/281759
GO:0071345	cellular response to cytokine stimulus	107	-0.4658	-1.70255	0.000772111	0.0126415	0.0105117	1575	tags=27%, list=14%, signal=24%	535344/539350/507790/524683/280955/407125/508292/536421/280989/282376/782816/282226/282081/327672/338039/539635/282375/281008/615340/515034/286869/282196/768225/280872/789216/508836/281862/282865/280836
GO:0006955	immune response	220	-0.398441	-1.56735	0.000773142	0.0126415	0.0105117	2253	tags=30%, list=19%, signal=25%	512373/281048/767602/281248/534214/510427/286764/539087/512642/507820/280817/538284/506206/540667/529410/281614/505251/535344/281112/520639/505097/539350/510019/508090/510524/524683/280955/505169/281855/508292/536421/767827/505423/280989/513445/282226/281035/327672/338039/505647/407238/508269/613984/513572/532663/617435/534069/510220/281008/327662/615340/515034/282196/616818/534961/280872/789216/…
GO:1905952	regulation of lipid localization	22	-0.704391	-1.93084	0.00079755	0.0128764	0.010707	1930	tags=45%, list=17%, signal=38%	515999/515361/282346/535344/505797/518159/508493/317777/280843/282865
GO:0002684	positive regulation of immune system process	125	-0.459506	-1.72043	0.00084673	0.013572	0.0112855	2253	tags=34%, list=19%, signal=27%	512373/533232/281048/767602/281248/510427/282001/506206/281187/529410/505251/535344/614408/520639/539350/510019/505169/281855/508292/767827/505423/280989/282376/281035/327672/505647/407238/617435/539635/282375/282307/327662/515034/282196/534961/281915/539547/789216/282855/507339/282325/280836
GO:0042129	regulation of T cell proliferation	20	-0.709097	-1.87975	0.000861892	0.0137164	0.0114055	1371	tags=45%, list=12%, signal=40%	338319/280989/282376/282375/327662/282196/539547/789216/280836
GO:0098742	cell-cell adhesion via plasma-membrane adhesion molecules	14	-0.7605	-1.84356	0.000876475	0.013752	0.0114351	123	tags=43%, list=1%, signal=42%	281614/539464/281485/282865/281874/539462
GO:0010817	regulation of hormone levels	58	-0.541229	-1.79426	0.000870965	0.013752	0.0114351	1271	tags=28%, list=11%, signal=25%	407125/505169/282376/280753/407238/281615/281482/327662/508493/768225/282485/789567/286879/540868/281191/404129
GO:0051240	positive regulation of multicellular organismal process	193	-0.414188	-1.61721	0.000908995	0.0141625	0.0117765	2248	tags=34%, list=19%, signal=28%	533232/281048/767602/281248/534214/532713/510427/286764/282001/539003/282382/445543/515361/514432/529410/506646/282143/281562/513349/535344/614408/539350/510019/510524/527114/338319/407125/505169/281814/508292/505423/280989/282376/281386/282226/282638/281161/508269/280847/534069/282375/282307/327662/615340/286869/541099/282187/317777/327681/282196/281915/539547/281402/539619/280843/789216/538783/…
GO:0140053	mitochondrial gene expression	55	0.478633	1.77973	0.000947157	0.0146546	0.0121856	3651	tags=60%, list=32%, signal=41%	512469/516004/338063/615431/508928/513622/509115/510899/509987/505681/445421/532389/509816/533011/539832/618357/399560/767855/518321/539773/618791/535290/534204/509469/615666/282277/515465/515228/614343/281551/614102/509768/516934
GO:0010565	regulation of cellular ketone metabolic process	21	-0.685851	-1.84456	0.000986055	0.0151512	0.0125986	1271	tags=38%, list=11%, signal=34%	407125/616278/353120/768225/511899/282865/617293/280836
GO:0009060	aerobic respiration	58	0.473568	1.77979	0.00101954	0.0155585	0.0129372	1823	tags=48%, list=16%, signal=41%	338063/338086/281570/286840/615149/511268/100270792/327665/768072/327710/287027/515452/509983/281306/338081/327702/327697/327660/282710/338046/327668/287327/338079/511090/281481/510324/615757/613610
GO:0030217	T cell differentiation	41	-0.590547	-1.81805	0.00104836	0.0158584	0.0131866	2522	tags=44%, list=22%, signal=34%	511711/516209/508541/533232/767602/281248/539003/506206/535344/505169/767859/513445/327662/789216/282855/540676/540868/280836
GO:0032870	cellular response to hormone stimulus	80	-0.513589	-1.80655	0.00105343	0.0158584	0.0131866	1026	tags=24%, list=9%, signal=22%	282376/282081/327672/407238/281848/528390/506231/540245/533794/281203/282307/327662/508717/282855/513776/282325/282865/404192/280836
GO:0051251	positive regulation of lymphocyte activation	37	-0.600238	-1.81913	0.00108879	0.0162807	0.0135378	1573	tags=41%, list=14%, signal=35%	533232/767602/281248/614408/510019/505169/280989/282376/282375/327662/282196/281915/539547/282855/280836
GO:0051094	positive regulation of developmental process	157	-0.432655	-1.65852	0.0011027	0.0163788	0.0136193	1575	tags=25%, list=14%, signal=22%	535344/614408/768240/510524/527114/338319/505169/508292/505423/282376/281386/282081/514886/281161/518859/541291/510187/532663/534069/539635/282375/327662/286869/282187/327681/281915/539547/281402/539619/280843/281170/505040/615685/282855/281160/282325/282865/540868/281191/510677
GO:1905954	positive regulation of lipid localization	16	-0.736378	-1.85216	0.00120956	0.0175399	0.0145848	1867	tags=50%, list=16%, signal=42%	515361/282346/535344/505797/518159/317777/280843/282865
GO:0008203	cholesterol metabolic process	30	-0.632924	-1.84951	0.00120669	0.0175399	0.0145848	1867	tags=53%, list=16%, signal=45%	281158/533134/515361/282346/515773/505097/616278/513533/280815/514745/407159/616694/615906/281276/281160/286879
GO:1903039	positive regulation of leukocyte cell-cell adhesion	29	-0.638205	-1.84291	0.00121236	0.0175399	0.0145848	1456	tags=38%, list=13%, signal=33%	510019/505169/280989/282376/282375/327662/282196/539547/281877/282855/280836
GO:0048015	phosphatidylinositol-mediated signaling	19	-0.699471	-1.82837	0.00119015	0.0175399	0.0145848	1552	tags=47%, list=13%, signal=41%	282308/527114/616212/505169/281161/534069/282307/518283/280836
GO:0006119	oxidative phosphorylation	39	0.52919	1.85419	0.00122598	0.0176225	0.0146535	1798	tags=54%, list=16%, signal=46%	338063/338086/281570/511268/100270792/327665/768072/327710/287027/515452/338081/327702/327697/327660/282710/338046/327668/287327/338079/510324/615757
GO:0022613	ribonucleoprotein complex biogenesis	116	0.377712	1.62731	0.00124316	0.0176417	0.0146695	3103	tags=42%, list=27%, signal=31%	282877/767925/282052/530464/783955/613767/515326/514569/286868/615240/514674/514880/514932/508788/510956/404137/615638/518501/505681/515543/508005/337890/507833/510007/508709/532389/506873/282011/618024/534165/617906/518321/506507/539052/511723/531493/615695/513878/532936/505875/511397/534858/618292/515980/515226/533070/614553/506277/507828
GO:0007166	cell surface receptor signaling pathway	338	-0.359597	-1.47259	0.00123746	0.0176417	0.0146695	2443	tags=29%, list=21%, signal=24%	533158/516209/539480/508541/541050/338068/515320/338036/281048/338054/518114/505463/514773/281248/281206/534214/515063/493642/511862/768068/282001/281281/539003/282382/538284/513520/617707/281187/514432/506646/282346/505251/538514/535344/539350/527114/319095/507990/507790/524683/528174/536462/280955/505169/281855/541209/508292/536421/505423/282702/282376/782816/280753/282226/282081/282638/534027/…
GO:0009719	response to endogenous stimulus	213	-0.391903	-1.53981	0.00129097	0.0182043	0.0151373	1401	tags=20%, list=12%, signal=18%	510524/527114/507990/280955/407125/505169/282376/282226/282081/534027/327672/407238/282370/281848/281161/282188/528390/506231/540245/534069/531979/533794/281203/282307/327662/282187/327681/282196/768225/539547/280843/508717/281877/281276/282855/281160/281043/513776/282325/282865/404192/282069/280836
GO:0034097	response to cytokine	117	-0.449499	-1.67194	0.00132644	0.0185868	0.0154553	1575	tags=26%, list=14%, signal=22%	535344/505097/539350/507790/524683/280955/407125/508292/536421/280989/282376/782816/282226/282081/327672/338039/539635/282375/281008/615340/515034/286869/282196/768225/280872/789216/508836/281862/282865/280836
GO:0050867	positive regulation of cell activation	41	-0.585958	-1.80392	0.00136355	0.0189875	0.0157885	1573	tags=37%, list=14%, signal=32%	533232/767602/281248/614408/510019/505169/280989/282376/282375/327662/282196/281915/539547/282855/280836
GO:0048017	inositol lipid-mediated signaling	20	-0.696414	-1.84613	0.0014263	0.0196161	0.0163112	1552	tags=45%, list=13%, signal=39%	282308/527114/616212/505169/281161/534069/282307/518283/280836
GO:0009743	response to carbohydrate	21	-0.678271	-1.82417	0.00142262	0.0196161	0.0163112	395	tags=24%, list=3%, signal=23%	768225/280843/282855/282325/282865
GO:0050870	positive regulation of T cell activation	26	-0.662122	-1.87896	0.00146775	0.0200622	0.0166822	1456	tags=38%, list=13%, signal=34%	510019/505169/280989/282376/282375/327662/282196/539547/282855/280836
GO:0097529	myeloid leukocyte migration	30	-0.627273	-1.833	0.00153556	0.0208302	0.0173208	1200	tags=37%, list=10%, signal=33%	539019/508292/280989/327672/539635/282307/327662/281781/616818/532569/281043
GO:0033865	nucleoside bisphosphate metabolic process	18	-0.708625	-1.8304	0.00156133	0.0208302	0.0173208	1092	tags=33%, list=9%, signal=30%	513533/518159/407159/617293/404129/281590
GO:0033875	ribonucleoside bisphosphate metabolic process	18	-0.708625	-1.8304	0.00156133	0.0208302	0.0173208	1092	tags=33%, list=9%, signal=30%	513533/518159/407159/617293/404129/281590
GO:0034032	purine nucleoside bisphosphate metabolic process	18	-0.708625	-1.8304	0.00156133	0.0208302	0.0173208	1092	tags=33%, list=9%, signal=30%	513533/518159/407159/617293/404129/281590
GO:0098869	cellular oxidant detoxification	29	0.578206	1.87929	0.00157852	0.0209342	0.0174073	559	tags=14%, list=5%, signal=13%	777644/280813/511575/511268
GO:0043491	protein kinase B signaling	35	-0.596431	-1.79726	0.00161269	0.0212608	0.0176788	1222	tags=26%, list=11%, signal=23%	505169/522073/281161/282140/286869/787270/281043/282069/280836
GO:0002521	leukocyte differentiation	75	-0.497557	-1.73476	0.00162966	0.0213581	0.0177597	2522	tags=36%, list=22%, signal=28%	511711/516209/508541/533232/767602/281248/282001/539003/506206/535344/520639/338319/505169/767859/513445/282376/282375/282307/327662/281915/789216/508836/282855/540676/282865/540868/280836
GO:0001816	cytokine production	103	-0.470837	-1.72489	0.0016652	0.0216963	0.018041	1640	tags=27%, list=14%, signal=24%	505251/535344/539350/510019/338319/407125/505169/281814/505423/280989/282644/282376/282226/508269/280847/534069/282375/282307/327662/615340/286869/317777/280843/789216/282865/281759/512242/280836
GO:0002696	positive regulation of leukocyte activation	40	-0.589108	-1.81958	0.00167639	0.0217151	0.0180566	1573	tags=38%, list=14%, signal=33%	533232/767602/281248/614408/510019/505169/280989/282376/282375/327662/282196/281915/539547/282855/280836
GO:0016042	lipid catabolic process	67	-0.515436	-1.75149	0.0017332	0.0223212	0.0185606	1510	tags=27%, list=13%, signal=23%	505097/533357/509896/282299/504502/518159/282271/541291/513996/532663/534212/508493/280843/508717/281276/282865/286879/540868
GO:0048513	animal organ development	346	-0.354853	-1.45614	0.00177019	0.0226666	0.0188478	1433	tags=19%, list=12%, signal=17%	508090/533078/510524/527114/338319/507990/280955/407125/524770/505169/282689/280733/505064/286823/522073/505423/282376/281386/280753/282081/534027/510833/537433/505025/514886/327672/525106/507058/407238/541123/281161/282188/528390/540726/783538/280957/540245/617435/534069/282104/539635/282375/282401/286869/616694/282187/282004/327681/539091/281915/539547/281402/508836/281170/507389/281160/505080/…
GO:0042098	T cell proliferation	26	-0.658823	-1.8696	0.00178745	0.0227567	0.0189227	1371	tags=35%, list=12%, signal=31%	338319/280989/282376/282375/327662/282196/539547/789216/280836
GO:0010628	positive regulation of gene expression	171	-0.396369	-1.52688	0.00180136	0.0228035	0.0189616	1476	tags=20%, list=13%, signal=18%	539350/510019/286770/510524/338319/280955/407125/505169/539019/281814/508292/280989/282376/282226/505025/327672/282140/508269/280847/282375/282307/327662/615340/286869/317777/282466/280843/789216/506745/281276/282865/540868/281759/512242/280836
GO:0019218	regulation of steroid metabolic process	15	-0.743155	-1.84416	0.00184888	0.0232106	0.0193001	1271	tags=60%, list=11%, signal=53%	515361/407125/616278/282376/282375/768225/281276/281160/511899
GO:0002274	myeloid leukocyte activation	27	-0.6495	-1.84254	0.00185435	0.0232106	0.0193001	777	tags=30%, list=7%, signal=28%	508269/613984/327662/768225/534961/282467/281276/512242
GO:0006721	terpenoid metabolic process	18	-0.700887	-1.81041	0.00187049	0.0232819	0.0193594	898	tags=39%, list=8%, signal=36%	281615/281482/508493/615906/286879/540868/404129
GO:0016125	sterol metabolic process	31	-0.622218	-1.83655	0.00199551	0.0246048	0.0204595	1867	tags=71%, list=16%, signal=60%	505060/516287/509958/281157/514293/507878/281158/533134/515361/282346/515773/505097/616278/513533/280815/514745/407159/616694/615906/281276/281160/286879
GO:0032103	positive regulation of response to external stimulus	87	-0.469763	-1.66711	0.00200125	0.0246048	0.0204595	2325	tags=33%, list=20%, signal=27%	338036/512373/281048/767602/282001/281187/529410/281588/520639/539350/508292/505423/280989/282376/327672/338039/407238/281161/541291/280855/539635/282375/515034/616818/280843/789216/532569/281276/281759
GO:0006396	RNA processing	224	0.300277	1.41652	0.00200991	0.0246048	0.0204595	3220	tags=36%, list=28%, signal=27%	574400/287023/282052/530464/783955/514569/614759/507066/614837/281831/613630/615240/514674/514932/509619/541013/508788/404137/533001/281938/615638/539841/506235/518501/507512/534894/508179/508005/535447/337890/507833/528744/508709/505417/513526/407216/532389/508343/505644/618296/282011/510250/507084/533964/507410/614870/514705/338051/618024/781788/767855/535258/617906/518321/506507/511723/531493/…
GO:0030097	hemopoiesis	129	-0.446002	-1.66892	0.00202764	0.0246862	0.0205271	2539	tags=33%, list=22%, signal=26%	510141/511711/516209/281158/508541/541050/517535/533232/767602/281248/282001/539003/506206/615644/535344/520639/768240/538758/338319/507790/505169/539019/504512/767859/513445/282376/514886/518859/282375/282307/327662/327681/281915/539547/281402/789216/508836/615685/282855/540676/282865/540868/280836
GO:0045600	positive regulation of fat cell differentiation	16	-0.718336	-1.80678	0.00215236	0.0260036	0.0216226	1575	tags=56%, list=14%, signal=49%	535344/338319/514886/541291/510187/281402/280843/281170/510677
GO:0042127	regulation of cell population proliferation	182	-0.407795	-1.58586	0.00215919	0.0260036	0.0216226	1401	tags=22%, list=12%, signal=20%	510524/338319/507790/407125/505169/539019/508292/280989/282376/537391/281386/505025/514886/327672/407238/281161/282140/528390/534069/533794/282375/327662/281781/282004/282196/280750/768225/539547/281402/789216/281358/281170/506745/281160/281043/540676/282865/282069/281759/280836
GO:0000165	MAPK cascade	110	-0.448627	-1.64587	0.00222432	0.026644	0.022155	2170	tags=30%, list=19%, signal=25%	505463/515063/281136/493642/282001/539003/282382/520302/616148/535344/282308/505097/510524/527114/508292/536421/282248/287022/327672/281848/281161/282140/618405/508269/506231/407159/534069/286869/281160/281043/282134/282865/280836
GO:0045597	positive regulation of cell differentiation	104	-0.465227	-1.69586	0.00234319	0.0279178	0.0232143	1575	tags=29%, list=14%, signal=25%	535344/614408/768240/527114/338319/505169/508292/282376/281386/282081/514886/281161/518859/541291/510187/534069/539635/282375/327662/282187/281915/539547/281402/280843/281170/615685/282855/282865/540868/510677
GO:0042304	regulation of fatty acid biosynthetic process	10	-0.800087	-1.76008	0.00240989	0.0285597	0.023748	114	tags=50%, list=1%, signal=50%	616278/353120/511899/617293/280836
GO:0071466	cellular response to xenobiotic stimulus	17	-0.690627	-1.75354	0.00247035	0.0291213	0.024215	636	tags=29%, list=5%, signal=28%	534212/338074/513483/282865/540868
GO:0097237	cellular response to toxic substance	34	0.512257	1.73094	0.00272889	0.0316665	0.0263314	559	tags=12%, list=5%, signal=11%	777644/280813/511575/511268
GO:0098754	detoxification	34	0.512257	1.73094	0.00272889	0.0316665	0.0263314	559	tags=12%, list=5%, signal=11%	777644/280813/511575/511268
GO:1990748	cellular detoxification	34	0.512257	1.73094	0.00272889	0.0316665	0.0263314	559	tags=12%, list=5%, signal=11%	777644/280813/511575/511268
GO:1903131	mononuclear cell differentiation	55	-0.533503	-1.75031	0.0027737	0.0320197	0.0266251	2522	tags=40%, list=22%, signal=31%	511711/516209/508541/533232/767602/281248/539003/506206/535344/505169/767859/513445/282376/282375/282307/327662/281915/789216/282855/540676/540868/280836
GO:0060284	regulation of cell development	97	-0.464631	-1.67696	0.00278896	0.03203	0.0266336	1371	tags=25%, list=12%, signal=22%	338319/507790/505169/508292/513445/282376/281386/534027/281161/282375/282307/327662/768225/281915/282466/539547/789216/281170/281276/615685/282855/540676/282865/540868
GO:1901615	organic hydroxy compound metabolic process	110	-0.441498	-1.61971	0.00285827	0.0326576	0.0271555	1891	tags=40%, list=16%, signal=34%	523737/506308/281158/508629/533134/281865/281206/281105/505987/515361/617707/615999/282346/513177/515773/505097/615641/530736/616278/532797/505169/513533/281293/510684/280815/281615/281161/514745/281482/407159/540245/616694/512573/508493/768225/282485/615906/281276/281160/518283/281235/404192/286879/404129
GO:0072655	establishment of protein localization to mitochondrion	22	0.591182	1.77478	0.00288066	0.0327454	0.0272286	2704	tags=68%, list=23%, signal=52%	338084/614074/516258/509123/506291/510566/781575/615897/510219/614633/510780/767847/540765/528862/513889
GO:0008544	epidermis development	35	-0.575362	-1.73377	0.00295946	0.0334704	0.0278314	1131	tags=31%, list=10%, signal=28%	286823/505423/514886/281161/534069/616694/327681/539547/505080/540868/535628
GO:0071674	mononuclear cell migration	25	-0.649182	-1.83816	0.00301793	0.0339593	0.0282379	1282	tags=40%, list=11%, signal=36%	526376/505169/508292/280989/327672/539635/327662/282196/281043/281874
GO:0006091	generation of precursor metabolites and energy	139	0.349029	1.55634	0.00309012	0.0345969	0.0287681	1823	tags=36%, list=16%, signal=31%	327704/338063/515067/338086/338084/281570/286840/615149/540303/533785/530855/511268/615392/100270792/327665/505159/507476/281181/100125923/768072/515363/327680/327710/287027/338073/281543/532231/515452/509983/281306/338081/327702/505152/281141/327697/280991/327660/282710/338046/327668/280808/287327/338079/534217/511090/281481/616897/510324/615757/613610
GO:0001523	retinoid metabolic process	15	-0.727046	-1.80418	0.00315395	0.0347872	0.0289263	898	tags=40%, list=8%, signal=37%	281615/281482/508493/286879/540868/404129
GO:0016101	diterpenoid metabolic process	15	-0.727046	-1.80418	0.00315395	0.0347872	0.0289263	898	tags=40%, list=8%, signal=37%	281615/281482/508493/286879/540868/404129
GO:0140352	export from cell	90	-0.459106	-1.63947	0.00314072	0.0347872	0.0289263	1880	tags=24%, list=16%, signal=21%	510376/507409/539034/614408/281588/527114/524770/522073/280753/613984/407159/534069/317654/327662/282196/540237/768225/282467/282325/281191/534933/280836
GO:0006956	complement activation	12	-0.76663	-1.77803	0.00319709	0.0350892	0.0291774	1060	tags=50%, list=9%, signal=45%	767827/281035/505647/617435/534961/507339
GO:0009617	response to bacterium	68	-0.498989	-1.69537	0.00323074	0.0352848	0.0293401	2268	tags=35%, list=20%, signal=29%	513212/281048/282001/506206/510376/282346/507837/535344/539350/510019/338319/280955/327672/338039/505647/515034/280843/538783/507389/281043/518283/539997/540676/512242
GO:0065008	regulation of biological quality	374	-0.338198	-1.39552	0.00338762	0.0368176	0.0306147	1612	tags=18%, list=14%, signal=16%	540482/414346/281134/535344/614408/281588/282308/617881/510019/510524/527114/281627/507790/280955/407125/317692/524770/505169/504390/505797/282702/281293/282376/537391/782816/280753/282638/534027/281035/505025/514886/327672/407238/281615/286862/282140/282188/281482/280969/512361/533794/282375/281008/282307/327662/504763/541099/508493/282004/282196/280750/768225/282485/787270/281402/539619/789567/…
GO:0019915	lipid storage	20	-0.666503	-1.76684	0.0034817	0.0376564	0.0313122	1736	tags=50%, list=15%, signal=43%	282346/535344/282376/518159/614834/282375/280981/508493/280843/404129
GO:0006066	alcohol metabolic process	80	-0.488309	-1.71763	0.00353331	0.03803	0.0316228	2454	tags=41%, list=21%, signal=33%	523737/281158/508629/533134/281865/281206/505987/515361/617707/282346/515773/505097/615641/530736/616278/532797/513533/510684/280815/281615/281161/514745/281482/407159/616694/508493/615906/281276/281160/518283/281235/286879/404129
GO:0007399	nervous system development	244	-0.367642	-1.46031	0.0037385	0.040045	0.0332983	1579	tags=20%, list=14%, signal=18%	281134/282354/614408/508903/515575/508869/507290/533078/768014/615368/280955/505169/784720/508292/505797/504512/282702/513445/281386/282378/534027/510833/505025/514886/327672/286862/281161/540726/280957/540245/534069/526544/282004/616818/768225/534961/282466/508266/539547/539619/281450/507389/282356/281276/281043/281705/281191/539462/516210
GO:0042254	ribosome biogenesis	72	0.405113	1.61421	0.00386466	0.0411983	0.0342573	3928	tags=57%, list=34%, signal=38%	282877/282052/530464/783955/613767/514569/286868/514880/510956/404137/615638/518501/505681/508005/337890/507833/510007/508709/532389/617906/518321/511723/513878/505875/511397/534858/618292/515980/533070/506277/523474/507675/767607/518046/516934/613957/540457/514147/515145/404165/528209
GO:0072676	lymphocyte migration	16	-0.70061	-1.7622	0.00389027	0.0412739	0.0343201	1282	tags=44%, list=11%, signal=39%	526376/505169/280989/539635/282196/281043/281874
GO:0042063	gliogenesis	43	-0.550196	-1.70621	0.00391719	0.0413625	0.0343939	2408	tags=42%, list=21%, signal=33%	508541/504499/504236/539003/282321/617707/280955/508292/513445/327672/281161/534069/616818/768225/534961/539547/281276/281043
GO:0060326	cell chemotaxis	38	-0.564331	-1.72475	0.00409366	0.043022	0.0357738	1346	tags=37%, list=12%, signal=33%	507790/508292/280989/327672/281161/280855/528390/539635/327662/282196/616818/532569/281160/281043
GO:0048585	negative regulation of response to stimulus	232	-0.371851	-1.47537	0.00422445	0.0441882	0.0367435	2286	tags=28%, list=20%, signal=23%	510225/512373/518114/514773/534214/515063/493642/507911/286764/281281/512642/539003/282382/506991/520302/538284/515361/281187/514432/506646/282143/282035/505251/414346/535344/282308/505097/510019/527114/507990/524683/505169/536421/505423/280989/537391/282081/281035/514886/407238/281848/541123/281161/616753/407159/540245/539635/327662/510906/282004/280750/768225/281915/513055/281170/513483/281276/…
GO:0006637	acyl-CoA metabolic process	15	-0.712967	-1.76925	0.00440301	0.0456275	0.0379403	1092	tags=33%, list=9%, signal=30%	513533/518159/617293/404129/281590
GO:0035383	thioester metabolic process	15	-0.712967	-1.76925	0.00440301	0.0456275	0.0379403	1092	tags=33%, list=9%, signal=30%	513533/518159/617293/404129/281590
GO:0032868	response to insulin	34	-0.563663	-1.68991	0.00445431	0.0459454	0.0382046	981	tags=29%, list=8%, signal=27%	282081/327672/281848/506231/533794/282307/282855/282325/282865/280836
GO:0032755	positive regulation of interleukin-6 production	14	-0.710349	-1.72199	0.00454324	0.0464327	0.0386099	1476	tags=36%, list=13%, signal=31%	539350/280989/508269/280843/280836
GO:0007610	behavior	63	-0.495035	-1.66028	0.00452358	0.0464327	0.0386099	2408	tags=38%, list=21%, signal=30%	508541/515219/506560/286764/282272/282143/522980/282354/533078/615368/407125/281530/282702/282248/537433/505025/541123/280969/407159/540245/768225/281276/404192/280836
GO:0043408	regulation of MAPK cascade	98	-0.456773	-1.65273	0.00457316	0.0465252	0.0386867	2170	tags=32%, list=19%, signal=26%	505463/515063/281136/493642/282001/539003/282382/520302/616148/535344/282308/505097/527114/508292/536421/282248/287022/327672/281848/281161/282140/618405/508269/506231/407159/534069/286869/281160/282134/282865/280836
GO:0006897	endocytosis	83	-0.468399	-1.64989	0.00472624	0.0478639	0.0397999	2199	tags=30%, list=19%, signal=25%	280710/514869/527278/493642/281876/282321/282143/282136/282335/505097/281080/280989/282226/327672/282140/613984/532663/516087/317777/280750/280805/508836/281877/281276/531137
GO:0048708	astrocyte differentiation	12	-0.754153	-1.74909	0.00484307	0.0482138	0.0400908	1834	tags=75%, list=16%, signal=63%	508541/617707/280955/327672/616818/768225/534961/539547/281276
GO:0030879	mammary gland development	14	-0.707094	-1.7141	0.0047939	0.0482138	0.0400908	1026	tags=50%, list=9%, signal=46%	282376/505025/327672/407238/281161/282375/281191
GO:0000375	RNA splicing, via transesterification reactions	74	0.408915	1.63324	0.00489062	0.0482138	0.0400908	3220	tags=36%, list=28%, signal=27%	574400/614759/507066/613630/615240/514932/541013/508788/281938/539841/534894/508179/505417/513526/508343/505644/282011/618024/535258/518321/531493/509437/615136/614553/507828/507564/510872
GO:0000377	RNA splicing, via transesterification reactions with bulged adenosine as nucleophile	74	0.408915	1.63324	0.00489062	0.0482138	0.0400908	3220	tags=36%, list=28%, signal=27%	574400/614759/507066/613630/615240/514932/541013/508788/281938/539841/534894/508179/505417/513526/508343/505644/282011/618024/535258/518321/531493/509437/615136/614553/507828/507564/510872
GO:0000398	mRNA splicing, via spliceosome	74	0.408915	1.63324	0.00489062	0.0482138	0.0400908	3220	tags=36%, list=28%, signal=27%	574400/614759/507066/613630/615240/514932/541013/508788/281938/539841/534894/508179/505417/513526/508343/505644/282011/618024/535258/518321/531493/509437/615136/614553/507828/507564/510872
GO:0015980	energy derivation by oxidation of organic compounds	95	0.381698	1.5899	0.00481448	0.0482138	0.0400908	2512	tags=43%, list=22%, signal=34%	338063/338086/281570/286840/615149/511268/615392/100270792/327665/100125923/768072/327680/327710/287027/515452/509983/281306/338081/327702/505152/327697/280991/327660/282710/338046/327668/287327/338079/534217/511090/281481/510324/615757/613610/281416/511961/539773/281239/534204/783110/281480
GO:0007417	central nervous system development	95	-0.451474	-1.62391	0.00495646	0.0486476	0.0404515	1402	tags=23%, list=12%, signal=21%	533078/280955/784720/508292/513445/510833/514886/327672/281161/540726/280957/540245/282004/616818/768225/534961/539547/281450/282356/281276/281191/516210
GO:0032635	interleukin-6 production	15	-0.709357	-1.76029	0.00502754	0.0489142	0.0406733	1575	tags=40%, list=14%, signal=35%	535344/539350/280989/508269/280843/280836
GO:0032675	regulation of interleukin-6 production	15	-0.709357	-1.76029	0.00502754	0.0489142	0.0406733	1575	tags=40%, list=14%, signal=35%	535344/539350/280989/508269/280843/280836
GO:0045017	glycerolipid biosynthetic process	50	-0.531658	-1.70598	0.00509435	0.0492592	0.0409602	2673	tags=46%, list=23%, signal=36%	507080/506348/523737/768052/281865/504236/360197/282346/504583/514330/509680/532797/282309/518159/281161/510274/282271/614834/282307/508493/497202/281276/404129
GO:0034763	negative regulation of transmembrane transport	14	-0.702737	-1.70354	0.00510722	0.0492592	0.0409602	458	tags=21%, list=4%, signal=21%	511955/282325/280836
GO:0030334	regulation of cell migration	131	-0.420787	-1.58042	0.00517449	0.0496929	0.0413208	2054	tags=31%, list=18%, signal=26%	282001/281876/282382/445543/617707/281187/514432/539034/506646/535344/510019/510524/527114/526376/505169/539019/784720/508292/286823/280989/510833/514886/327672/281161/282140/280855/532663/534069/539635/282307/327662/282187/282004/282196/525159/508717/538783/281160/281043/282865/505048
GO:0070585	protein localization to mitochondrion	24	0.569017	1.75183	0.00522678	0.0499797	0.0415593	2704	tags=62%, list=23%, signal=48%	338084/614074/516258/509123/506291/510566/781575/615897/510219/614633/510780/767847/540765/528862/513889
GO:0008645	hexose transmembrane transport	14	-0.70061	-1.69838	0.00529521	0.0499904	0.0415681	544	tags=36%, list=5%, signal=34%	282307/282356/282325/282865/280836
GO:0015749	monosaccharide transmembrane transport	14	-0.70061	-1.69838	0.00529521	0.0499904	0.0415681	544	tags=36%, list=5%, signal=34%	282307/282356/282325/282865/280836
GO:1904659	glucose transmembrane transport	14	-0.70061	-1.69838	0.00529521	0.0499904	0.0415681	544	tags=36%, list=5%, signal=34%	282307/282356/282325/282865/280836

## Sheet: Table S3 - GO CC
ID	Description	setSize	enrichmentScore	NES	pvalue	p.adjust	qvalue	rank	leading_edge	core_enrichment
GO:0098798	mitochondrial protein-containing complex	172	0.652037	2.96625	1e-10	2.34667e-09	1.94386e-09	2779	tags=72%, list=24%, signal=56%	512469/516004/506492/327699/618609/282289/327704/338063/338086/338084/615431/281742/338040/327690/508928/287012/767909/281570/286840/281090/327673/327665/510058/338064/538054/534352/326346/523435/282478/282290/327701/508143/516258/404161/515990/513622/613338/338065/282690/327713/338057/767982/515363/327680/506657/327710/614151/532203/509115/614639/287027/338073/540278/505031/338053/786454/615873/…
GO:0098800	inner mitochondrial membrane protein complex	82	0.733229	2.96549	1e-10	2.34667e-09	1.94386e-09	2512	tags=82%, list=22%, signal=64%	506492/327699/282289/327704/338063/338086/338084/281742/338040/327690/287012/767909/281570/286840/281090/327673/327665/338064/326346/282290/327701/516258/404161/338065/282690/327713/338057/767982/515363/327680/327710/287027/338073/338053/337887/281640/327698/327706/338081/327702/287014/338060/327697/506149/327660/282710/338046/512818/327668/287327/327714/338079/281481/338061/615757/327691/282701/…
GO:0098803	respiratory chain complex	58	0.744024	2.83566	1e-10	2.34667e-09	1.94386e-09	2051	tags=79%, list=18%, signal=66%	282289/327704/338063/338086/338084/281742/327690/282200/287012/281570/286840/281090/327673/100270792/327665/338064/326346/282290/327701/404161/338065/327713/768072/338057/327680/327710/287027/338073/327698/327706/327702/444878/287014/338060/327697/327660/338046/287327/327714/338079/281481/338061/615757/327691/327718/327670
GO:0070469	respirasome	61	0.732013	2.82006	1e-10	2.34667e-09	1.94386e-09	2123	tags=79%, list=18%, signal=65%	282289/327704/338063/338086/338084/281742/327690/282200/287012/281570/286840/281090/327673/100270792/327665/338064/326346/282290/327701/404161/338065/327713/768072/338057/327680/327710/287027/338073/327698/327706/327702/444878/287014/338060/327697/327660/338046/287327/327714/338079/281481/338061/282393/615757/327691/327718/327670/282394
GO:0005840	ribosome	108	0.663374	2.79962	1e-10	2.34667e-09	1.94386e-09	2045	tags=61%, list=18%, signal=51%	512469/282877/516004/618609/286884/282053/338063/615431/511051/509426/326602/504718/508928/788861/506229/613972/510615/530464/327682/539196/510058/513128/538054/615178/768327/534352/523435/508143/787914/515990/513622/404142/514569/615300/286868/506657/614151/532203/509115/504413/614639/509163/540278/786454/615873/282847/510899/404137/615199/505681/615556/445421/505981/514753/532389/510127/614579/…
GO:0005746	mitochondrial respirasome	54	0.7361	2.73771	1e-10	2.34667e-09	1.94386e-09	2051	tags=78%, list=18%, signal=64%	282289/327704/338063/338086/338084/281742/327690/287012/281570/286840/281090/327673/327665/338064/326346/282290/327701/404161/338065/327713/338057/327680/327710/287027/338073/327698/327706/327702/287014/338060/327697/327660/338046/287327/327714/338079/281481/338061/615757/327691/327718/327670
GO:0005747	mitochondrial respiratory chain complex I	38	0.778347	2.672	1e-10	2.34667e-09	1.94386e-09	2051	tags=87%, list=18%, signal=72%	282289/338063/338084/281742/327690/327673/327665/338064/326346/282290/327701/404161/338065/327713/338057/327680/327710/287027/338073/327698/327706/327702/287014/338060/327697/327660/338046/287327/327714/338079/338061/327691/327670
GO:0030964	NADH dehydrogenase complex	38	0.778347	2.672	1e-10	2.34667e-09	1.94386e-09	2051	tags=87%, list=18%, signal=72%	282289/338063/338084/281742/327690/327673/327665/338064/326346/282290/327701/404161/338065/327713/338057/327680/327710/287027/338073/327698/327706/327702/287014/338060/327697/327660/338046/287327/327714/338079/338061/327691/327670
GO:0045271	respiratory chain complex I	38	0.778347	2.672	1e-10	2.34667e-09	1.94386e-09	2051	tags=87%, list=18%, signal=72%	282289/338063/338084/281742/327690/327673/327665/338064/326346/282290/327701/404161/338065/327713/338057/327680/327710/287027/338073/327698/327706/327702/287014/338060/327697/327660/338046/287327/327714/338079/338061/327691/327670
GO:0044391	ribosomal subunit	89	0.649347	2.65305	1e-10	2.34667e-09	1.94386e-09	2779	tags=71%, list=24%, signal=54%	512469/282877/516004/618609/286884/282053/615431/511051/509426/326602/508928/506229/530464/327682/539196/510058/538054/615178/534352/523435/508143/787914/515990/513622/514569/506657/614151/532203/509115/504413/614639/509163/540278/786454/615873/510899/404137/615199/505681/445421/505981/514753/532389/510127/614579/511479/614148/510957/509816/533011/508216/618357/614906/399560/514403/511926/618791/…
GO:1990904	ribonucleoprotein complex	225	0.540415	2.54615	1e-10	2.34667e-09	1.94386e-09	3282	tags=56%, list=28%, signal=41%	574400/512469/282877/516004/618609/287023/326588/286884/282053/615431/511051/509426/326602/504718/508928/788861/506229/404140/510615/530464/327682/539196/510058/513128/538054/615178/768327/534352/523435/508143/787914/515990/513622/515326/520891/404142/514569/614759/615300/286868/506657/614151/281831/613630/615240/532203/509115/504413/614639/509163/540278/514674/786454/615873/514932/282847/510899/…
GO:0005743	mitochondrial inner membrane	258	0.527362	2.50075	1e-10	2.34667e-09	1.94386e-09	2512	tags=57%, list=22%, signal=46%	281563/529762/512469/516004/506492/327699/618609/326588/282289/327704/338063/338086/338084/615431/281742/618131/338040/327690/508928/287012/767909/281570/286840/614070/281090/327673/100270792/327665/510058/338064/538054/617005/534352/326346/523435/282478/282290/327701/508143/516258/404161/515990/100125923/513622/338065/282690/327713/338057/767982/515363/327680/506657/327710/614151/532203/509115/6…
GO:0019866	organelle inner membrane	272	0.507365	2.40137	1e-10	2.34667e-09	1.94386e-09	2785	tags=58%, list=24%, signal=45%	281563/529762/512469/516004/506492/327699/618609/326588/282289/327704/338063/338086/338084/615431/281742/618131/338040/327690/508928/287012/767909/281570/286840/614070/281090/327673/100270792/327665/510058/338064/538054/617005/534352/326346/523435/282478/282290/327701/508143/516258/404161/515990/100125923/513622/338065/282690/327713/338057/767982/515363/327680/506657/327710/614151/532203/509115/6…
GO:0005740	mitochondrial envelope	350	0.423372	2.07218	1e-10	2.34667e-09	1.94386e-09	2420	tags=47%, list=21%, signal=38%	281563/529762/512469/516004/506492/327699/618609/326588/282289/327704/338063/338086/338084/615431/281742/618131/338040/327690/507347/508928/616237/287012/767909/281570/286840/615149/614070/617104/281090/511268/615392/327673/100270792/327665/510058/338064/538054/617005/534352/326346/523435/282478/282290/327701/508143/516258/404161/515990/100125923/513622/338065/282690/327713/768072/338057/767982/5…
GO:0031966	mitochondrial membrane	333	0.424743	2.0607	1e-10	2.34667e-09	1.94386e-09	2420	tags=48%, list=21%, signal=39%	281563/529762/512469/516004/506492/327699/618609/326588/282289/327704/338063/338086/338084/615431/281742/618131/338040/327690/508928/287012/767909/281570/286840/614070/617104/281090/615392/327673/100270792/327665/510058/338064/538054/617005/534352/326346/523435/282478/282290/327701/508143/516258/404161/515990/100125923/513622/338065/282690/327713/338057/767982/515363/327680/506657/327710/614151/5…
GO:1990204	oxidoreductase complex	60	0.678204	2.60793	2.05361e-10	4.51793e-09	3.74243e-09	1873	tags=65%, list=16%, signal=55%	282289/338063/338084/281742/327690/281570/286840/327673/327665/338064/326346/282290/327701/404161/613338/338065/327713/338057/327680/327710/287027/338073/327698/327706/317723/280960/327702/287014/338060/327697/327660/338046/287327/327714/338079/281481/338061/613610/327691
GO:0022626	cytosolic ribosome	17	0.880743	2.45851	5.04311e-09	1.04422e-07	8.64979e-08	1276	tags=94%, list=11%, signal=84%	282877/286884/282053/511051/509426/326602/506229/613972/530464/539196/615178/787914/514569/504413/509163/615199
GO:0031967	organelle envelope	429	0.358359	1.78739	1.26556e-08	2.34461e-07	1.94216e-07	2420	tags=41%, list=21%, signal=34%	281563/282653/529762/512469/516004/506492/327699/618609/326588/282289/327704/338063/338086/338084/615431/281742/618131/338040/327690/507347/508928/616237/287012/767909/281570/286840/615149/614070/617104/281090/511268/615392/327673/100270792/327665/510058/338064/538054/617005/534352/326346/523435/282478/282290/327701/508143/516258/404161/515990/100125923/513622/538685/338065/282690/327713/768072/3…
GO:0031975	envelope	429	0.358359	1.78739	1.26556e-08	2.34461e-07	1.94216e-07	2420	tags=41%, list=21%, signal=34%	281563/282653/529762/512469/516004/506492/327699/618609/326588/282289/327704/338063/338086/338084/615431/281742/618131/338040/327690/507347/508928/616237/287012/767909/281570/286840/615149/614070/617104/281090/511268/615392/327673/100270792/327665/510058/338064/538054/617005/534352/326346/523435/282478/282290/327701/508143/516258/404161/515990/100125923/513622/538685/338065/282690/327713/768072/3…
GO:0000313	organellar ribosome	73	0.613448	2.4242	2.51531e-08	4.20945e-07	3.4869e-07	3282	tags=74%, list=28%, signal=53%	512469/516004/618609/338063/615431/508928/510058/538054/534352/523435/508143/515990/513622/506657/614151/532203/509115/614639/540278/786454/615873/510899/505681/445421/505981/514753/532389/510127/614579/511479/614148/510957/509816/533011/508216/618357/614906/399560/514403/511926/618791/535290/617901/509469/615666/282277/506358/540720/613561/515465/534185/515228/505728/614343
GO:0005761	mitochondrial ribosome	73	0.613448	2.4242	2.51531e-08	4.20945e-07	3.4869e-07	3282	tags=74%, list=28%, signal=53%	512469/516004/618609/338063/615431/508928/510058/538054/534352/523435/508143/515990/513622/506657/614151/532203/509115/614639/540278/786454/615873/510899/505681/445421/505981/514753/532389/510127/614579/511479/614148/510957/509816/533011/508216/618357/614906/399560/514403/511926/618791/535290/617901/509469/615666/282277/506358/540720/613561/515465/534185/515228/505728/614343
GO:0022627	cytosolic small ribosomal subunit	11	0.927416	2.32287	2.63091e-08	4.20945e-07	3.4869e-07	850	tags=100%, list=7%, signal=93%	282877/286884/282053/509426/326602/506229/530464/539196/615178/787914/514569
GO:1902494	catalytic complex	446	0.33558	1.66858	4.84225e-08	7.41075e-07	6.13869e-07	3095	tags=38%, list=27%, signal=29%	613812/506492/327699/282289/614472/327704/338063/338086/338084/281742/338040/327690/282433/534683/513049/404151/282200/287012/767909/281570/286840/617703/281090/327673/100270792/327665/767981/338064/326346/327693/616275/282290/327701/404161/493993/613338/338065/282690/520891/327713/768072/338057/767982/535981/512885/327680/327710/534232/509264/541138/615240/287027/338073/618428/514674/338053/5056…
GO:0015935	small ribosomal subunit	40	0.692264	2.41492	1.97578e-07	2.89781e-06	2.4004e-06	1989	tags=62%, list=17%, signal=52%	512469/282877/516004/286884/282053/615431/509426/326602/508928/506229/530464/327682/539196/615178/523435/508143/787914/514569/509115/510899/505681/445421/509816/533011/618357
GO:0015934	large ribosomal subunit	49	0.66034	2.40783	3.29866e-07	4.64451e-06	3.84727e-06	2872	tags=78%, list=25%, signal=59%	618609/511051/510058/538054/534352/515990/513622/506657/614151/532203/504413/614639/509163/540278/786454/615873/404137/615199/505981/514753/532389/510127/614579/511479/614148/510957/508216/614906/399560/514403/511926/618791/617901/509469/615666/282277/506358/540720
GO:0000315	organellar large ribosomal subunit	43	0.650109	2.31019	2.99525e-06	3.83243e-05	3.17459e-05	2872	tags=77%, list=25%, signal=58%	618609/510058/538054/534352/515990/513622/506657/614151/532203/614639/540278/786454/615873/505981/514753/532389/510127/614579/511479/614148/510957/508216/614906/399560/514403/511926/618791/617901/509469/615666/282277/506358/540720
GO:0005762	mitochondrial large ribosomal subunit	43	0.650109	2.31019	2.99525e-06	3.83243e-05	3.17459e-05	2872	tags=77%, list=25%, signal=58%	618609/510058/538054/534352/515990/513622/506657/614151/532203/614639/540278/786454/615873/505981/514753/532389/510127/614579/511479/614148/510957/508216/614906/399560/514403/511926/618791/617901/509469/615666/282277/506358/540720
GO:0042788	polysomal ribosome	13	0.8486	2.21397	3.04852e-06	3.83243e-05	3.17459e-05	1395	tags=92%, list=12%, signal=81%	282877/286884/511051/509426/510615/513128/615178/768327/404142/615300/509163/615556
GO:0005576	extracellular region	239	-0.443841	-1.76379	6.67695e-06	8.10444e-05	6.71331e-05	1513	tags=29%, list=13%, signal=26%	617881/505097/280884/615849/508090/100126041/281002/510524/515017/527114/100125317/281530/282689/280733/281296/508292/534482/510575/533916/513445/281386/280815/510496/510833/282276/338039/505647/282140/281437/317694/282271/532663/280957/617435/534069/282104/281008/282343/534787/282401/327662/338066/359712/281781/286869/538575/514667/317777/280750/534961/615376/338092/280794/282662/280843/281450/4…
GO:0005844	polysome	19	0.730292	2.11559	2.77803e-05	0.000325956	0.000270005	1395	tags=63%, list=12%, signal=56%	282877/286884/511051/509426/510615/513128/615178/768327/404142/615300/509163/615556
GO:0005759	mitochondrial matrix	186	0.382833	1.75502	5.0115e-05	0.000569048	0.000471371	3282	tags=50%, list=28%, signal=36%	512469/516004/618609/338063/615431/507347/504718/508928/615149/511268/510058/505159/538054/534352/523435/508143/515990/513622/613338/535981/506598/506657/614151/532203/509115/614639/540278/511222/514880/786454/615873/510899/784051/281306/327702/505152/509987/338060/505681/515765/445421/505981/514753/510566/532389/510127/614579/511479/614148/535305/510957/509816/533011/508216/618357/614906/509274/…
GO:0005753	mitochondrial proton-transporting ATP synthase complex	17	0.756031	2.11039	0.00010386	0.00114246	0.00094636	2323	tags=82%, list=20%, signal=66%	506492/327699/338040/767909/282690/767982/338053/337887/281640/338081/282710/327668/282701/540176
GO:1990351	transporter complex	78	0.472877	1.90166	0.000146954	0.0015675	0.00129844	2631	tags=59%, list=23%, signal=46%	282289/338063/338084/281742/327690/281570/327673/327665/338064/326346/282290/327701/404161/338065/327713/338057/327680/327710/287027/338073/327698/327706/327702/287014/338060/327697/506149/327660/338046/512818/287327/327714/338079/282573/517515/338061/327691/781184/327670/514460/515109/617472/618204/327717/282160/404188
GO:1902495	transmembrane transporter complex	73	0.494744	1.95511	0.000162418	0.00163466	0.00135407	2631	tags=60%, list=23%, signal=47%	282289/338063/338084/281742/327690/281570/327673/327665/338064/326346/282290/327701/404161/338065/327713/338057/327680/327710/287027/338073/327698/327706/327702/287014/338060/327697/506149/327660/338046/287327/327714/338079/282573/517515/338061/327691/781184/327670/514460/617472/618204/327717/282160/404188
GO:0005615	extracellular space	111	-0.48889	-1.78817	0.000162537	0.00163466	0.00135407	1578	tags=31%, list=14%, signal=27%	537669/505097/615849/281002/510524/527114/100125317/281530/508292/510575/513445/280815/505647/282140/282271/532663/534069/327662/338066/281781/286869/514667/280750/280794/280843/281276/281160/281004/281444/282865/282603/512242/516210/280836
GO:0098796	membrane protein complex	261	0.330534	1.561	0.000211169	0.00206476	0.00171035	2512	tags=39%, list=22%, signal=31%	506492/327699/282289/327704/338063/338086/338084/281742/338040/327690/282200/287012/767909/281570/286840/281090/327673/100270792/327665/338064/519014/326346/615310/282478/282290/327701/516258/404161/493993/338065/282690/327713/768072/338057/767982/515363/327680/327710/510727/287027/338073/505031/338053/337887/281640/327698/613551/327706/338081/281193/327702/444878/287014/510483/338060/509192/3276…
GO:0045259	proton-transporting ATP synthase complex	18	0.702051	1.99505	0.000318081	0.00302607	0.00250664	1905	tags=72%, list=16%, signal=60%	506492/327699/338040/767909/282690/767982/338053/337887/281640/338081/282710/327668/282701
GO:0005581	collagen trimer	14	-0.790602	-1.93465	0.000404335	0.00369564	0.00306128	952	tags=57%, list=8%, signal=53%	510833/280847/617435/359712/534961/407107/317711/282865
GO:0030312	external encapsulating structure	44	-0.599134	-1.86903	0.000419959	0.00369564	0.00306128	1887	tags=45%, list=16%, signal=38%	282077/281168/281154/513053/507990/281530/282689/280733/286766/280847/505329/534069/282401/280750/281915/282662/280843/407107/281160/281004
GO:0031012	extracellular matrix	44	-0.599134	-1.86903	0.000419959	0.00369564	0.00306128	1887	tags=45%, list=16%, signal=38%	282077/281168/281154/513053/507990/281530/282689/280733/286766/280847/505329/534069/282401/280750/281915/282662/280843/407107/281160/281004
GO:0005811	lipid droplet	27	-0.667958	-1.86699	0.000782286	0.00671621	0.00556337	476	tags=30%, list=4%, signal=28%	534027/280981/616694/508493/615906/286879/404129/534607
GO:0070069	cytochrome complex	16	0.710808	1.95531	0.000969455	0.00812496	0.0067303	2303	tags=75%, list=20%, signal=60%	327704/338086/282200/287012/281570/281090/100270792/768072/444878/615757/327718/287020
GO:0045277	respiratory chain complex IV	15	0.701797	1.89466	0.0011515	0.0094262	0.00780819	2303	tags=73%, list=20%, signal=59%	327704/338086/282200/287012/281090/100270792/768072/444878/615757/327718/287020
GO:0071005	U2-type precatalytic spliceosome	23	0.597571	1.79534	0.0019593	0.015326	0.0126953	1150	tags=30%, list=10%, signal=27%	574400/614759/613630/615240/514932/541013/508788
GO:0071011	precatalytic spliceosome	23	0.597571	1.79534	0.0019593	0.015326	0.0126953	1150	tags=30%, list=10%, signal=27%	574400/614759/613630/615240/514932/541013/508788
GO:0043235	receptor complex	24	-0.645438	-1.78024	0.00221883	0.0169789	0.0140645	1054	tags=46%, list=9%, signal=42%	338068/281048/281876/282382/282702/282644/281010/281877/281276/281874/281687
GO:0000314	organellar small ribosomal subunit	28	0.575108	1.84182	0.00242755	0.017802	0.0147463	1989	tags=46%, list=17%, signal=39%	512469/516004/615431/508928/523435/508143/509115/510899/505681/445421/509816/533011/618357
GO:0005763	mitochondrial small ribosomal subunit	28	0.575108	1.84182	0.00242755	0.017802	0.0147463	1989	tags=46%, list=17%, signal=39%	512469/516004/615431/508928/523435/508143/509115/510899/505681/445421/509816/533011/618357

## Sheet: Table S4 - GO MF
ID	Description	setSize	enrichmentScore	NES	pvalue	p.adjust	qvalue	rank	leading_edge	core_enrichment
GO:0003735	structural constituent of ribosome	59	0.706756	2.60063	1e-10	3.7e-08	3.17895e-08	1989	tags=66%, list=17%, signal=55%	512469/516004/505507/282053/338063/615431/326602/508928/788861/767908/530464/508165/534352/508143/787914/515990/513622/282048/404142/506657/614151/532203/509115/504413/540278/618702/786454/282847/533310/510899/505681/615556/445421/505981/510127/614579/509816/533011/618357
GO:0005198	structural molecule activity	104	0.49104	2.04404	2.79654e-06	0.00051736	0.000444503	2172	tags=49%, list=19%, signal=40%	512469/516004/327699/505507/282053/338063/615431/326602/508928/788861/767908/530464/514106/508165/534352/618489/326601/317657/508143/787914/515990/513622/282048/404142/506657/614151/532203/509115/504413/540278/618702/786454/282847/533310/510899/287016/613618/505681/281719/615556/445421/505981/510127/614579/281888/509816/533011/618357/281698/617453/516084
GO:0016746	acyltransferase activity	68	-0.594593	-2.00971	7.5149e-06	0.000926838	0.000796316	1513	tags=26%, list=13%, signal=23%	617881/615641/282299/784720/504502/280759/319141/281437/282271/530871/508493/497202/505080/617293/404129/511135/281787/281152
GO:0016655	oxidoreductase activity, acting on NAD(P)H, quinone or similar compound as acceptor	13	0.81306	2.11951	2.53015e-05	0.00234039	0.0020108	1585	tags=77%, list=14%, signal=66%	338084/282290/327680/287027/327702/287014/327697/287327/338079/534217
GO:0009055	electron transfer activity	24	0.699357	2.18539	4.62509e-05	0.00309209	0.00265664	2749	tags=75%, list=24%, signal=57%	338084/286840/281090/505159/282290/327680/287027/327702/444878/287014/327697/287327/338079/512500/617210/287020/521892/510767
GO:0008137	NADH dehydrogenase (ubiquinone) activity	10	0.859127	2.11147	5.84989e-05	0.00309209	0.00265664	1583	tags=90%, list=14%, signal=78%	338084/282290/327680/287027/327702/287014/327697/287327/338079
GO:0050136	NADH dehydrogenase (quinone) activity	10	0.859127	2.11147	5.84989e-05	0.00309209	0.00265664	1583	tags=90%, list=14%, signal=78%	338084/282290/327680/287027/327702/287014/327697/287327/338079
GO:0015453	oxidoreduction-driven active transmembrane transporter activity	16	0.744238	2.05253	0.000132469	0.0061267	0.0052639	2303	tags=81%, list=20%, signal=65%	338084/281090/282290/327680/287027/327702/444878/287014/327697/287327/338079/512500/287020
GO:0045182	translation regulator activity	41	0.554449	1.90495	0.000276434	0.0113645	0.00976411	3782	tags=63%, list=33%, signal=43%	520875/511844/516473/508412/515326/533892/326581/509987/515543/506873/521926/534165/539052/615726/614238/615695/281556/515226/513958/515465/327694/521747/536619/504754/281751/520094
GO:0004601	peroxidase activity	15	0.764957	2.0502	0.00050878	0.0154772	0.0132976	559	tags=20%, list=5%, signal=19%	777644/511575/511268
GO:0016684	oxidoreductase activity, acting on peroxide as acceptor	15	0.764957	2.0502	0.00050878	0.0154772	0.0132976	559	tags=20%, list=5%, signal=19%	777644/511575/511268
GO:0003955	NAD(P)H dehydrogenase (quinone) activity	11	0.812484	2.03974	0.000543793	0.0154772	0.0132976	1583	tags=82%, list=14%, signal=71%	338084/282290/327680/287027/327702/287014/327697/287327/338079
GO:0016747	acyltransferase activity, transferring groups other than amino-acyl groups	60	-0.555281	-1.82923	0.000482466	0.0154772	0.0132976	1388	tags=42%, list=12%, signal=37%	281199/615659/539223/281351/508861/282438/282049/768052/504236/614165/507409/515361/615641/282299/784720/504502/280759/319141/282271/508493/497202/617293/404129/281787/281152
GO:0016860	intramolecular oxidoreductase activity	13	0.749846	1.95473	0.000589761	0.0155866	0.0133916	1	tags=8%, list=0%, signal=8%	777644
GO:0003954	NADH dehydrogenase activity	11	0.805918	2.02326	0.000797205	0.0191922	0.0164894	1583	tags=82%, list=14%, signal=71%	338084/282290/327680/287027/327702/287014/327697/287327/338079
GO:0038023	signaling receptor activity	70	-0.518751	-1.75668	0.000881803	0.0191922	0.0164894	2484	tags=47%, list=21%, signal=37%	282005/509500/338068/338036/281136/281876/282382/513520/539848/282346/510524/319095/528174/505423/282702/282644/282248/282638/407238/281848/280855/528390/540245/281010/317777/508717/281358/281877/281862/281688/518283/281874/281687
GO:0060089	molecular transducer activity	70	-0.518751	-1.75668	0.000881803	0.0191922	0.0164894	2484	tags=47%, list=21%, signal=37%	282005/509500/338068/338036/281136/281876/282382/513520/539848/282346/510524/319095/528174/505423/282702/282644/282248/282638/407238/281848/280855/528390/540245/281010/317777/508717/281358/281877/281862/281688/518283/281874/281687
GO:0090079	translation regulator activity, nucleic acid binding	38	0.560908	1.904	0.00114353	0.0232992	0.0200181	3782	tags=66%, list=33%, signal=44%	520875/511844/516473/508412/515326/326581/509987/515543/506873/521926/534165/539052/615726/614238/615695/281556/515226/513958/515465/327694/521747/536619/504754/281751/520094
GO:0008135	translation factor activity, RNA binding	37	0.558835	1.89875	0.00125942	0.0232992	0.0200181	3782	tags=65%, list=33%, signal=44%	520875/511844/516473/508412/515326/326581/509987/515543/506873/521926/534165/539052/615726/614238/615695/281556/515226/513958/515465/327694/521747/504754/281751/520094
GO:0097367	carbohydrate derivative binding	492	-0.336195	-1.41441	0.00125412	0.0232992	0.0200181	2357	tags=23%, list=20%, signal=19%	533862/100125238/338068/338036/525416/616339/512373/508357/281972/280710/538416/534214/514603/532713/767906/509471/282001/281105/282382/280817/541085/520302/514726/515999/505987/540783/337871/281187/282131/539313/282346/282136/338037/281154/539728/281588/507949/520639/538579/515575/613423/777770/615849/507991/535287/507790/768014/524683/530642/353160/526376/540685/281530/317692/517812/282309/2807…
GO:0003723	RNA binding	231	0.313274	1.46642	0.00150668	0.0265463	0.022808	3220	tags=39%, list=28%, signal=29%	574400/512469/287023/326588/282053/513222/507168/511844/326602/282884/539196/506768/286867/511268/780877/614241/512745/508412/534352/508143/515326/520891/514569/535056/532203/514674/541013/510956/539841/518501/508005/337890/505417/532389/508343/508809/524795/613614/509631/510250/507410/614870/508944/511560/509917/338051/781788/507472/506702/512830/535258/617906/518321/508055/280752/511723/531493/…
GO:0031406	carboxylic acid binding	25	-0.644645	-1.7828	0.00202876	0.0326366	0.0280406	703	tags=28%, list=6%, signal=26%	541291/280890/616818/615376/282865/540868/281759
GO:0043177	organic acid binding	25	-0.644645	-1.7828	0.00202876	0.0326366	0.0280406	703	tags=28%, list=6%, signal=26%	541291/280890/616818/615376/282865/540868/281759
GO:0016614	oxidoreductase activity, acting on CH-OH group of donors	48	-0.544491	-1.73261	0.00221621	0.0341666	0.0293551	675	tags=21%, list=6%, signal=20%	281482/534090/616694/505103/789567/404546/508954/782922/281235/281152
GO:0008514	organic anion transmembrane transporter activity	26	-0.636802	-1.77712	0.00273827	0.0388373	0.033368	1576	tags=38%, list=14%, signal=33%	282354/281588/282367/282360/282355/511955/505775/282356/511375/282476
GO:0016616	oxidoreductase activity, acting on the CH-OH group of donors, NAD or NADP as acceptor	44	-0.552744	-1.74791	0.00283407	0.0388373	0.033368	675	tags=23%, list=6%, signal=21%	281482/534090/616694/505103/789567/404546/508954/782922/281235/281152
GO:0019842	vitamin binding	44	-0.551495	-1.74396	0.00283407	0.0388373	0.033368	1569	tags=27%, list=14%, signal=24%	281226/509002/505868/505323/319141/280969/280890/512573/514346/281444/281658/281152
GO:0005342	organic acid transmembrane transporter activity	19	-0.674555	-1.75039	0.00369722	0.045599	0.0391776	1576	tags=42%, list=14%, signal=36%	282354/281588/282367/282355/511955/505775/511375/282476
GO:0046943	carboxylic acid transmembrane transporter activity	19	-0.674555	-1.75039	0.00369722	0.045599	0.0391776	1576	tags=42%, list=14%, signal=36%	282354/281588/282367/282355/511955/505775/511375/282476
GO:0008374	O-acyltransferase activity	14	-0.716664	-1.74734	0.00348838	0.045599	0.0391776	2534	tags=64%, list=22%, signal=50%	282438/768052/504236/515361/504502/282271/508493/497202/404129
GO:0016209	antioxidant activity	22	0.619868	1.88352	0.00428473	0.0480409	0.0412756	559	tags=14%, list=5%, signal=13%	777644/511575/511268
GO:0016651	oxidoreductase activity, acting on NAD(P)H	21	0.608847	1.80941	0.00421999	0.0480409	0.0412756	1585	tags=48%, list=14%, signal=41%	338084/282290/327680/287027/327702/287014/327697/287327/338079/534217
GO:0005509	calcium ion binding	104	-0.442014	-1.5948	0.00427927	0.0480409	0.0412756	1347	tags=26%, list=12%, signal=23%	507990/522462/281530/524770/534482/522073/767827/529375/535077/281195/532663/280890/526544/282343/527786/327662/338066/615376/338092/282662/280843/532569/281276/280910/505080/281485/282603
