# Supplementary material for: Characterizing differences in the muscle transcriptome between cattle with alternative LCORL-NCAPG haplotypes
Source: BMC Genomics. 2025 May 14;26:479. doi: 10.1186/s12864-025-11665-z (PMC12076881; doi:10.1186/s12864-025-11665-z)
Supplement: Supplementary file 4 — Supplementary Material 4 [file 12864_2025_11665_MOESM4_ESM.xlsx]

## Sheet: TableS5
Phenotype	Units	Model	n	Haplotype P-value	R^2	Intercept (qq, Heifer)	Qq	QQ	Steer	Days on Feed		Haplotype	n
Birth Weight	kg	Haplotype + Sex + (1|Sire)	344	3.453e-07	0.1926	34.54 ± 0.69	1.69 ± 0.70	4.54 ± 0.86	3.64 ± 0.52			qq	66
Weaning Weight	kg	Haplotype + Sex + (1|Sire)	344	0.7485	0.0625	232.42 ± 4.72	-0.55 ± 4.68	2.79 ± 5.67	9.50 ± 3.38			Qq	212
Yearling Weight	kg	Haplotype + Sex + (1|Sire) + (1|Pen)	344	0.00999	0.7975	382.3 ± 13.6	12.7 ± 5.3	19.3 ± 6.5	115.5 ± 19.4			QQ	66
Average Daily Gain	kg	Haplotype + Sex + (1|Sire) + (1|Pen)	344	0.008672	0.9273	0.579 ± 0.036	0.074 ± 0.026	0.088 ± 0.032	1.200 ± 0.041
Dry Matter Intake	kg	Haplotype + Sex + (1|Sire) + (1|Pen)	344	0.6254	0.4777	6.22 ± 0.24	0.07 ± 0.16	0.18 ± 0.20	1.69 ± 0.29
Hot Carcass Weight	kg	Haplotype + Sex + Days on Feed + (1|Sire) + (1|Pen)	341	0.004692	0.54	233.5 ± 17.3	5.8 ± 4.3	16.5 ± 5.2	54.8 ± 12.2	0.48 ± 0.06		Sex	n
Ribeye Area	cm^2	Haplotype + Sex + Days on Feed + (1|Sire) + (1|Pen)	341	0.000127	0.3353	69.56 ± 4.11	-0.01 ± 1.14	4.26 ± 1.36	4.91 ± 1.85	0.081 ± 0.015		Heifer	171
Backfat	cm	Haplotype + Sex + Days on Feed + (1|Sire) + (1|Pen)	341	0.02193	0.2067	1.215 ± 0.170	0.050 ± 0.047	-0.069 ± 0.056	-0.072 ± 0.077	0.00053 ± 0.00065		Steer	173
Kidney Pelvic Heart Fat	%	Haplotype + Sex + Days on Feed + (1|Sire) + (1|Pen)	341	0.007977	0.3741	1.949 ± 0.094	-0.055 ± 0.027	-0.101 ± 0.033	-0.207 ± 0.027	0.00096 ± 0.00037
Marbling Score	score	Haplotype + Sex + Days on Feed + (1|Sire) + (1|Pen)	340	0.01629	0.2182	403.5 ± 36.0	-20.9 ± 10.2	-35.1 ± 12.3	-19.6 ± 12.8	0.29 ± 0.14

## Sheet: TableS6
FID	Haplotype	Sex	Sire	Pen	DaysFed	BW	WW	YW	ADG	DMI	HCW	BF	REA	KPH	MS
601A	qq	H	A	1420	197	42.6376	244.94	405.549	0.651689	6.62512	319.147	1.10109	85.2127	2.178	470
397A	qq	H	A	1818	296	40.8233	233.6	360.832	0.424431	5.35838	363.962	1.44145	89.9321	2.236	530
339A	qq	H	A	1811	253	32.6586	260.815	451.286	0.836832	6.61681	400.885	1.27508	97.4159	1.9405	420
178A	qq	S	A	1512	197	29.9371	247.208	488.934	1.62367	7.08898	387.277	0.87376	99.0901	1.69	340
173A	qq	S	A	1516	197	34.473	278.959	556.217	2.05782	8.17104	423.746	1.04267	106.632	1.6805	410
156A	qq	S	A	1504	197	39.9161	240.404	544.877	1.86806	7.44245	428.554	1.31572	96.1482	1.969	410
143A	qq	H	A	1408	253	38.1017	226.796	390.24	0.537829	6.70272	373.851	1.12141	99.1063	2.077	540
444A	Qq	S	A	1520	183	36.2874	278.959	583.622	1.98932	7.74568	432.908	1.31826	88.0934	1.8135	410
429A	Qq	S	A	1504	183	47.1736	285.763	553.76	1.98932	7.22149	415.4	0.86868	99.8192	1.815	420
428A	Qq	S	A	1504	183	49.8951	247.208	549.602	2.1541	8.18303	426.921	1.3716	94.1998	2.043	580
354A	Qq	H	A	1416	253	29.4835	215.456	342.538	0.444797	5.77748	319.147	0.98044	81.9353	2.009	370
321A	Qq	S	A	1520	183	37.1945	240.404	509.233	1.57554	7.28676	376.481	1.81102	82.6514	2.1085	430
237A	Qq	H	A	1814	197	40.8233	244.94	440.287	1.03678	8.49638	341.01	1.0668	88.2611	2.0795	420
211A	Qq	H	A	1818	253	28.1227	222.26	379.808	0.597077	7.30661	353.892	1.10871	95.3998	2.146	360
155A	Qq	H	A	1416	197	40.8233	274.423	439.946	0.413785	7.41787	349.992	1.4986	89.3289	2.1675	420
393A	QQ	H	A	1814	296	42.6376	208.652	383.588	0.622532	6.20127	391.45	0.91948	103.322	1.828	390
552A	qq	S	B	1508	183	40.8233	244.94	499.102	1.58016	8.29749	376.3	1.3589	89.516	2.038	410
521A	qq	H	B	1408	197	42.6376	244.94	424.033	0.728523	6.25871	323.683	1.31826	78.2644	2.25	540
509A	qq	S	B	1504	197	37.1945	247.208	493.13	1.60609	6.93606	382.015	1.16078	90.8482	1.8895	410
424A	qq	H	B	1420	296	31.7514	240.404	368.09	0.400826	5.33095	376.391	1.18237	101.6	2.046	520
302A	qq	S	B	1516	197	27.2155	208.652	462.059	1.71532	8.19909	360.424	1.60655	78.1289	2.239	420
245A	qq	H	B	1811	253	31.7514	240.404	395.419	0.486917	6.41436	359.426	1.40462	99.803	2.1165	440
152A	qq	H	B	1818	253	32.6586	251.744	393.718	0.681313	6.8578	371.583	1.20904	92.5127	2.102	460
474A	Qq	S	B	1504	197	36.2874	219.992	467.313	1.59868	6.67004	357.068	0.9652	84.8547	2.094	450
468A	Qq	H	B	1416	253	39.0089	197.313	354.104	0.54431	5.72768	321.234	0.88646	81.374	2.06	390
457A	Qq	S	B	1512	197	42.6376	224.528	441.421	1.71439	6.5013	325.588	1.23317	78.4224	2.2255	320
410A	Qq	S	B	1520	197	45.3592	306.175	589.103	1.97127	6.94357	454.227	1.41478	102.477	1.9735	440
373A	Qq	S	B	1508	197	42.6376	244.94	475.742	1.66348	7.81683	350.808	0.78359	89.7063	1.8125	370
340A	Qq	S	B	1512	183	43.5448	258.547	572.093	2.09624	9.49568	408.959	1.31699	93.8159	1.8655	430
226A	Qq	H	B	1814	253	36.2874	235.868	378.296	0.635954	5.22401	372.671	1.23444	92.1482	2.0385	410
484A	QQ	S	B	1508	197	45.3592	288.031	561.509	2.0407	9.20011	437.535	1.63068	83.116	1.8235	460
350A	QQ	S	B	1516	183	45.3592	269.887	596.662	2.12448	9.64733	436.537	1.42875	89.9256	1.906	390
499A	Qq	S	C	1820	197	40.8233	145.149	374.743	1.58757	6.08436	277.961	0.94107	72.8321	2.3475	320
423A	Qq	S	C	1516	183	49.8951	267.619	578.33	2.06199	10.0961	414.765	1.00076	96.445	1.886	430
418A	Qq	S	C	1508	183	45.3592	260.815	544.688	1.88843	8.53618	411.771	1.34747	89.4256	1.8175	530
367A	Qq	H	C	1412	253	40.8233	199.58	363.478	0.652156	5.3173	349.266	1.30937	87.1482	1.8845	560
343A	Qq	H	C	1404	253	38.5553	188.241	331.046	0.597539	5.75148	334.388	1.05918	91.2418	1.986	370
319A	Qq	H	C	1814	197	33.5658	235.868	422.786	0.884967	6.44926	322.776	1.50749	83.216	2.283	410
317A	Qq	S	C	1520	183	39.9161	278.959	552.815	1.53944	8.40992	424.29	1.64719	79.1708	1.9985	450
306A	Qq	S	C	1820	197	39.0089	176.901	414.772	1.81483	7.2029	326.949	0.7747	82.8192	1.8995	310
304A	Qq	H	C	1420	197	36.2874	231.332	410.009	0.692422	5.79944	337.835	1.32334	90.5418	2.197	360
288A	Qq	H	C	1404	253	27.2155	197.313	359.472	0.70862	5.04766	376.935	1.51638	91.8998	2.097	380
277A	Qq	H	C	1404	.	33.5658	185.973	309.577	0.484141	6.03736
263A	Qq	H	C	1811	253	42.6376	240.404	407.666	0.597077	6.57807	378.931	1.79832	89.445	2.2005	380
229A	Qq	H	C	1412	296	35.3802	231.332	375.952	0.577636	7.82308	397.891	1.46431	95.4224	1.9195	410
153A	Qq	H	C	1404	253	18.1437	201.848	332.029	0.548474	4.84246	351.806	1.55194	79.845	2.185	580
144A	Qq	S	C	1516	197	39.0089	229.064	526.998	2.16151	9.5589	405.602	1.62941	89.4934	2.1185	410
470A	QQ	H	C	1814	253	39.9161	235.868	404.188	0.541534	5.87845	376.935	1.67005	99.7063	2.1135	440
406A	QQ	H	C	1412	253	43.5448	226.796	406.57	0.759073	7.76466	377.298	1.03632	99.9933	2.0085	420
291A	QQ	S	C	1508	197	39.0089	269.887	571.526	1.88102	8.91556	435.176	1.14173	95.1127	1.7145	380
282A	QQ	S	C	1520	197	38.1017	240.404	538.452	1.85603	8.94182	419.391	1.397	103.271	1.909	440
274A	QQ	H	C	1818	197	41.7305	254.012	419.195	0.824798	6.94445	328.491	1.2192	101.997	2.1215	510
252A	QQ	H	C	1412	253	31.7514	251.744	397.876	0.627622	8.55164	364.144	0.70485	90.1708	1.9515	480
551A	Qq	S	D	1504	197	43.5448	222.26	485.57	1.59683	7.62653	387.912	1.39573	87.9418	1.949	330
538A	Qq	S	D	1520	197	45.3592	265.351	541.287	1.60423	7.65826	431.638	1.35255	94.2353	1.8245	410
526A	Qq	S	D	1820	197	43.5448	206.384	444.256	1.70513	7.02591	346	0.96012	89.4901	1.8795	360
504A	Qq	S	D	1508	183	40.8233	213.188	486.402	1.88287	7.62007	367.682	1.32334	92.9353	1.7475	440
483A	Qq	H	D	1814	253	39.9161	233.6	382.227	0.519317	4.99722	371.129	1.11633	97.0095	2.1185	630
477A	Qq	S	D	1512	183	42.6376	292.567	589.103	2.05968	10.4175	437.172	1.76911	85.9321	1.7845	560
462A	Qq	S	D	1508	183	34.0194	244.94	517.511	1.67181	8.79223	382.922	1.10998	98.5321	1.8575	380
438A	Qq	S	D	1516	183	42.6376	254.012	581.165	2.3073	10.0255	434.269	1.83388	89.8643	1.903	430
381A	Qq	S	D	1508	183	40.8233	292.567	596.663	1.98979	10.1252	439.803	2.09169	95.674	1.8605	450
334A	Qq	H	D	1814	253	30.8443	240.404	407.855	0.713713	6.19062	392.901	2.04343	100.851	2.1305	460
327A	Qq	H	D	1412	253	36.2874	256.279	412.807	0.600778	6.67471	399.252	1.70307	101.955	2.0545	450
326A	Qq	H	D	1404	253	29.9371	170.097	320.387	0.6142	4.98987	329.036	1.18364	86.7224	2.283	380
294A	Qq	H	D	1811	253	27.2155	206.384	343.596	0.381389	4.5832	310.983	1.04521	79.9611	2.0445	440
253A	Qq	H	D	1404	296	44.452	201.848	328.552	0.637805	5.93975	355.072	0.9779	96.8805	2.05	480
247A	Qq	S	D	1508	183	40.8233	231.332	507.116	1.71254	7.59974	383.285	2.24536	79.4192	2.323	440
217A	Qq	S	D	1508	197	36.2874	242.672	510.858	1.64219	7.56335	394.988	1.43002	91.4643	1.8555	500
549A	QQ	S	D	1508	197	47.1736	240.404	521.858	1.95878	7.53301	418.484	1.35128	93.3385	1.9615	350
497A	QQ	S	D	1504	183	43.0912	235.868	512.178	1.88379	7.36712	392.357	1.36652	95.4482	1.8305	540
487A	QQ	S	D	1520	197	45.3592	222.26	525.562	1.76716	5.60496	419.028	0.89154	104.88	1.8175	360
480A	QQ	H	D	1404	296	38.5553	190.509	317.741	0.396662	6.13127	362.783	1.00457	94.6611	2.152	460
204A	QQ	H	D	1818	197	37.1945	263.083	452.42	0.831275	6.92626	363.962	1.25476	98.503	2.0855	420
607A	Qq	S	E	1512	197	44.452	278.959	533.916	1.68847	8.52756	412.406	1.74752	90.3353	1.916	490
527A	Qq	S	E	1516	183	43.5448	254.012	545.633	2.00969	8.57234	397.256	1.45542	95.4966	1.859	350
459A	Qq	S	E	1504	197	43.5448	244.94	498.157	1.80974	7.25893	378.749	0.70104	93.5998	1.7585	380
455A	Qq	S	E	1516	183	44.452	256.279	578.897	2.3272	9.70093	431.638	1.48209	100.248	1.7325	450
446A	Qq	S	E	1512	197	39.9161	274.423	534.294	1.87732	9.16183	402.064	1.06299	94.2998	1.7925	350
435A	Qq	S	E	1508	197	43.0912	283.495	570.014	1.8949	8.66526	437.807	0.74422	95.4256	1.5035	350
434A	Qq	S	E	1512	183	36.2874	251.744	519.363	1.76068	8.87548	390.633	1.04648	90.5289	1.5725	370
380A	Qq	H	E	1811	253	41.7305	244.94	408.497	0.602629	5.31544	374.304	0.74168	99.245	1.79	390
374A	Qq	S	E	1520	197	43.5448	247.208	516.112	1.58665	7.60138	401.338	0.85217	103.668	1.798	340
355A	Qq	S	E	1512	197	36.2874	226.796	469.997	1.5524	7.5855	347.27	0.64516	92.9611	1.8275	340
352A	Qq	H	E	1420	253	34.473	235.868	417.153	0.801656	7.38273	397.891	1.83134	87.7966	2.07	420
344A	Qq	H	E	1416	253	38.1017	260.815	400.938	0.261047	5.52479	375.574	1.39573	92.4837	2.005	370
336A	Qq	S	E	1504	197	30.8443	249.476	511.425	1.72643	7.53542	384.465	0.82931	94.7546	1.748	380
331A	Qq	H	E	1408	296	35.3802	206.384	333.163	0.263823	5.01919	377.389	1.05664	95.845	1.91	420
330A	Qq	H	E	1814	197	36.2874	258.547	436.734	0.743337	6.64937	345.637	0.94361	96.7579	1.725	370
287A	Qq	H	E	1818	253	31.7514	265.351	416.473	0.535978	6.30372	396.077	1.35509	103.184	1.8815	430
254A	Qq	H	E	1416	253	34.473	249.476	401.58	0.412859	5.42828	402.699	1.38938	97.0934	1.8025	430
227A	Qq	S	E	1516	183	40.8233	278.959	576.44	1.85834	9.79821	441.708	1.70307	86.5611	1.735	430
220A	Qq	S	E	1508	197	36.2874	251.744	499.594	1.69217	8.52647	387.005	1.21412	86.2256	1.848	440
200A	Qq	H	E	1818	197	41.7305	274.423	431.857	0.610961	6.89939	319.238	1.09093	82.8256	1.888	420
383A	QQ	H	E	1404	296	43.5448	163.293	273.856	0.413785	5.56611	302.727	0.71755	89.1289	2.2205	440
280A	QQ	S	E	1504	197	33.5658	274.423	531.648	1.8264	7.07347	411.952	1.36525	96.345	2.07	380
255A	QQ	H	E	1408	253	32.6586	219.992	357.204	0.418416	4.91264	365.686	1.24079	92.0256	1.9495	390
507A	Qq	S	F	1504	197	44.452	274.423	511.047	1.87546	7.60911	366.23	0.79883	94.8966	1.7825	410
493A	Qq	H	F	1811	322	40.8233	231.332	407.515	0.80073	8.33297	389.636	1.27	89.0321	3	510
469A	Qq	H	F	1811	253	39.9161	249.476	427.775	0.76833	6.01618	385.462	1.35255	102.448	2.0605	420
463A	Qq	H	F	1811	197	39.0089	272.155	437.149	0.534127	5.84349	345.909	1.00711	100.364	1.862	380
454A	Qq	H	F	1408	253	39.9161	229.064	372.853	0.677612	6.11948	366.593	1.42875	96.545	2.116	490
409A	Qq	S	F	1504	197	40.8233	276.691	587.213	1.97313	7.79452	460.033	1.06045	115.422	1.6405	360
407A	Qq	H	F	1814	253	43.0912	242.672	425.129	0.99235	11.5327	364.144	1.33985	98.9353	2.0855	450
375A	Qq	S	F	1516	197	42.6376	272.155	594.395	2.42857	9.45661	477.995	1.05791	117.38	1.72	380
353A	Qq	S	F	1820	197	27.2155	195.045	447.506	1.86019	7.08469	347.814	1.13538	86.2901	2.0275	440
347A	Qq	H	F	1420	197	34.473	231.332	393.113	0.541534	4.32825	328.128	1.08458	84.5902	2.3405	430
333A	Qq	S	F	1516	197	38.1017	292.567	585.134	2.30175	9.29944	438.351	1.61798	99.5966	1.8375	430
275A	Qq	H	F	1412	197	34.0194	224.528	386.99	0.603554	6.02756	308.896	0.96901	82.3805	2.1445	690
251A	Qq	S	F	1512	183	41.7305	210.92	485.759	1.87917	7.90132	351.171	1.36906	92.1159	1.891	380
240A	Qq	S	F	1512	183	38.1017	272.155	564.911	2.04903	8.69853	406.691	1.38303	90.8676	1.9125	360
230A	Qq	S	F	1516	197	41.7305	249.476	535.427	1.91064	7.85788	410.229	1.2573	98.9224	1.9265	420
571A	QQ	S	F	1520	197	40.8233	254.012	575.306	1.90694	8.56635	450.326	0.95123	100.522	1.675	410
554A	QQ	H	F	1416	253	44.452	210.92	402.487	0.740557	6.16254	330.215	0.762	92.2579	2	.
522A	QQ	H	F	1814	253	44.452	229.064	449.85	1.02938	7.8275	418.756	1.0033	97.7772	1.966	410
502A	QQ	S	F	1504	197	43.5448	303.907	598.174	2.2189	9.54842	454.136	0.89408	97.4998	1.707	400
464A	QQ	H	F	1416	322	37.1945	226.796	377.464	0.166627	6.71557	441.345	1.016	103.226	2.5	430
450A	QQ	H	F	1408	322	49.8951	269.887	441.95	0.870157	7.27652	488.065	1.27	121.935	2.5	480
420A	QQ	S	F	1520	197	34.0194	242.672	539.397	1.79771	7.24564	409.594	1.16586	105.622	1.933	520
167A	QQ	H	F	1811	253	39.0089	249.476	426.15	0.699829	7.03165	378.114	1.33858	98.7869	1.9295	460
533A	qq	H	G	1814	197	39.9161	213.188	373.306	0.607723	6.33792	299.824	0.96012	85.016	2.039	370
496A	qq	S	G	1508	183	48.5343	251.744	521.706	1.78197	8.93783	398.707	0.71628	92.7288	1.873	440
392A	qq	S	G	1508	183	43.5448	274.423	556.406	1.85371	9.58542	417.123	1.2319	93.7353	1.81	360
379A	qq	S	G	1504	183	39.0089	274.423	563.399	2.14715	9.57719	418.03	1.15189	99.9804	1.9645	490
338A	qq	H	G	1416	253	25.4012	210.92	336.414	0.308719	5.81692	339.922	1.19507	89.1901	2.245	380
303A	qq	H	G	1408	197	34.473	247.208	432.311	0.765554	7.01579	337.654	1.22682	88.4837	2.005	390
265A	qq	S	G	1508	183	37.1945	240.404	501.408	1.77734	8.95204	381.38	1.5494	94.545	1.876	390
234A	qq	S	G	1820	197	26.3083	199.58	394.323	1.51583	5.94546	309.622	0.83566	83.8966	2.014	460
534A	Qq	H	G	1408	253	39.0089	224.528	362.496	0.354541	5.19844	329.943	1.30556	84.2127	2.318	330
443A	Qq	H	G	1811	197	31.7514	235.868	411.786	0.785916	7.07912	313.069	1.08839	86.0869	2.234	420
433A	Qq	S	G	1516	197	38.5553	249.476	561.887	2.03746	8.93277	425.741	0.99187	101.19	1.5365	340
307A	Qq	H	G	1420	197	36.2874	278.959	433.18	0.650764	7.07576	344.548	1.84531	86.7127	2.21	540
301A	Qq	S	G	1508	197	31.7514	215.456	477.141	1.87176	8.1809	353.62	1.57226	94.6643	2.077	450
262A	Qq	S	G	1508	197	44.452	233.6	490.182	1.7866	7.72794	354.255	1.46304	81.0418	2.1895	530
250A	Qq	H	G	1416	197	39.0089	269.887	458.997	0.741482	7.72093	367.682	1.41478	92.8482	2.058	390
221A	Qq	H	G	1811	197	37.1945	256.279	462.626	0.817391	7.77912	362.783	1.60147	103.58	2.0985	470
207A	Qq	S	G	1520	183	39.0089	265.351	523.143	1.7616	7.11979	396.802	1.524	93.0127	2.139	410
530A	QQ	H	G	1404	315	41.7305	181.437	341.479	0.540146	5.61441	400.522	1.143	105.806	2.5	510
232A	QQ	S	G	1520	197	37.1945	231.332	535.239	1.87546	7.94803	422.657	1.08204	111.158	1.5455	380
482A	qq	H	H	1408	315	40.8233	240.404	366.276	0.51006	5.73996	404.604	1.397	92.2579	2.5	450
323A	qq	S	H	1504	197	39.9161	229.064	462.135	1.77919	7.06204	351.352	1.14427	81.0644	2.0205	360
196A	qq	S	H	1516	197	39.9161	219.992	460.509	1.42835	7.97625	341.464	1.21285	75.7224	2.0365	440
174A	qq	S	H	1520	197	38.1017	249.476	510.215	1.5959	8.67838	407.688	1.23571	94.7288	1.856	450
145A	qq	H	H	1416	287	33.5658	188.241	370.963	0.569303	4.52839	396.666	1.27	103.871	2.5	550
565A	Qq	H	H	1412	296	39.9161	215.456	382.454	0.555419	5.07878	394.444	1.47574	82.7611	2.2455	660
436A	Qq	S	H	1504	197	39.9161	240.404	510.253	1.83936	8.60462	397.8	1.31699	99.7708	2.0995	520
427A	Qq	H	H	1404	296	36.2874	192.777	340.345	0.672518	5.24134	336.656	1.10236	81.545	2.2055	470
396A	Qq	S	H	1508	197	43.5448	215.456	526.545	1.99673	8.11954	421.296	1.32334	89.8256	1.7065	450
233A	Qq	S	H	1820	197	41.7305	174.633	426.187	1.98655	6.9635	320.78	0.80137	89.2289	1.7595	330
228A	Qq	H	H	1818	296	34.473	251.744	415.566	0.70168	5.80773	410.229	1.22936	93.3611	2.018	470
224A	Qq	H	H	1416	197	33.5658	254.012	389.862	0.449891	5.06728	305.54	1.37668	78.2837	2.4425	440
213A	Qq	S	H	1512	183	43.5448	278.959	554.516	1.93054	8.00291	406.6	1.38049	91.0192	1.9175	440
208A	Qq	H	H	1818	296	26.3083	240.404	408.384	0.689646	6.59222	407.961	1.86309	95.7579	2.068	470
195A	Qq	H	H	1818	253	37.1945	292.567	450.719	0.609111	5.86972	430.187	1.99009	87.6256	2.096	540
188A	Qq	S	H	1512	197	33.5658	222.26	506.057	2.02728	8.79251	386.733	1.2192	80.8418	1.981	400
176A	Qq	S	H	1520	197	32.6586	235.868	541.286	1.68477	7.02974	411.771	1.2827	91.8708	1.848	430
166A	Qq	H	H	1420	296	41.7305	226.796	374.062	0.586894	6.07111	403.153	1.24079	102.651	1.926	420
147A	Qq	H	H	1404	296	34.473	170.097	331.576	0.640118	4.69692	364.144	0.92456	79.4482	1.956	470
135A	Qq	S	H	1820	197	36.2874	165.561	434.428	1.92545	7.10298	338.652	0.8001	80.9353	1.856	420
391A	QQ	S	H	1512	197	44.452	254.012	529.758	1.86991	8.09087	398.707	0.77978	109.877	1.609	360
158A	QQ	H	H	1420	253	34.473	233.6	418.628	0.640581	5.95859	408.959	1.59639	94.5063	2.1175	550
472A	Qq	H	I	1420	197	36.2874	233.6	407.326	0.658171	6.23995	324.046	1.65989	79.3418	2.3795	420
461A	Qq	S	I	1516	183	45.3592	269.887	575.117	1.78984	9.19824	423.564	1.37668	80.8515	1.908	480
456A	Qq	S	I	1516	183	44.452	242.672	553.382	2.15595	10.4566	409.412	2.22885	88.3192	2.208	440
372A	Qq	S	I	1820	197	42.6376	149.685	419.043	1.6769	6.51872	320.055	1.12776	81.6966	1.6255	320
371A	Qq	S	I	1504	183	44.452	269.887	557.54	2.06523	8.23456	394.625	1.33731	81.9611	1.7155	430
351A	Qq	S	I	1508	183	31.7514	267.619	545.255	1.80604	8.75499	398.344	1.3462	84.7192	1.9605	620
324A	Qq	H	I	1408	.	37.1945	240.404	430.308	0.71834	6.16253
290A	Qq	H	I	1416	197	29.0299	235.868	396.137	0.468402	6.30983	311.618	1.143	80.1902	2.2355	560
281A	Qq	H	I	1818	197	37.1945	260.815	442.252	0.941435	7.92536	333.299	2.04978	70.9611	2.4045	540
271A	Qq	H	I	1412	197	39.0089	283.495	437.83	0.593371	6.2225	353.53	1.49098	83.8418	2.277	610
266A	Qq	S	I	1508	183	40.8233	308.443	609.136	2.09301	10.3602	442.615	1.6002	85.6869	1.905	520
225A	Qq	S	I	1512	183	37.1945	269.887	503.147	1.8912	9.41098	371.855	1.41351	84.0773	1.919	420
215A	Qq	S	I	1512	183	36.2874	240.404	522.349	1.67551	8.35779	387.912	1.41732	82.6289	1.9905	590
206A	Qq	H	I	1416	197	28.1227	215.456	358.64	0.594296	5.4451	289.573	1.23317	77.9805	2.285	490
186A	Qq	H	I	1416	197	33.5658	281.227	459.791	0.722971	5.24041	369.224	1.43256	89.8869	2.0965	480
169A	Qq	H	I	1818	197	39.0089	247.208	415.112	0.816466	7.93579	313.523	1.99644	75.4257	2.474	410
481A	QQ	S	I	1520	197	43.0912	244.94	552.059	1.86065	7.12306	422.203	1.37414	91.0676	1.8505	580
370A	QQ	S	I	1504	197	40.8233	269.887	581.165	1.94674	7.96134	433.18	1.50749	99.1095	1.594	550
322A	QQ	S	I	1508	183	46.2664	242.672	553.76	1.88009	9.2716	408.959	0.58674	83.7127	1.7265	400
296A	QQ	H	I	1811	197	37.1945	258.547	441.08	0.900702	7.14399	336.293	1.29794	79.7708	2.1705	400
416A	qq	H	J	1408	253	34.473	238.136	397.611	0.769256	5.36104	349.81	1.11379	97.3869	2.122	450
404A	qq	H	J	1408	253	29.9371	213.188	353.575	0.565602	6.24288	337.11	0.97536	82.9095	2.058	440
363A	qq	S	J	1512	183	43.5448	269.887	553.004	1.87269	10.1671	424.381	1.34874	99.2933	1.7325	460
349A	qq	S	J	1512	183	45.3592	269.887	562.265	2.00136	8.48602	406.6	0.74041	88.2289	1.7745	450
348A	qq	S	J	1516	183	31.7514	244.94	503.109	1.74772	8.13152	370.313	1.05791	92.7934	1.8565	470
532A	Qq	S	J	1504	197	38.1017	188.241	464.516	1.84214	6.39422	348.087	0.77089	88.0095	1.8	370
523A	Qq	S	J	1504	183	46.2664	240.404	593.639	2.4332	9.09532	414.674	0.98933	97.5192	1.815	380
439A	Qq	S	J	1508	183	42.6376	260.815	539.774	2.02543	9.45187	380.201	1.21539	91.6482	1.8085	350
431A	Qq	H	J	1814	315	27.2155	224.528	381.698	0.746113	5.90407	358.338	1.778	92.903	3	450
405A	Qq	H	J	1814	253	35.8338	238.136	401.127	0.715564	6.20242	377.842	1.32842	94.7224	1.9115	380
377A	Qq	S	J	1520	197	42.6376	263.083	561.32	1.74864	7.39186	432.817	1.39827	94.2224	1.731	420
292A	Qq	H	J	1420	253	33.5658	219.992	398.632	0.59152	6.11281	363.509	1.13538	99.3159	1.9385	410
239A	Qq	S	J	1512	183	34.473	247.208	519.401	1.75327	8.51151	398.526	1.14808	95.3837	1.8225	400
192A	Qq	S	J	1520	197	36.2874	217.724	496.91	1.76531	8.85683	357.43	1.02616	87.5708	1.841	340
172A	Qq	H	J	1814	197	39.0089	285.763	473.474	0.900702	7.18265	361.785	0.76073	86.9869	1.89	410
165A	Qq	H	J	1814	253	36.2874	231.332	435.902	0.841459	6.84436	400.885	1.68275	97.2192	2.1055	470
214A	QQ	S	J	1504	197	44.452	278.959	549.602	1.7704	8.66993	399.252	1.15951	92.9772	1.8155	500
177A	QQ	S	J	1508	197	42.6376	181.437	493.206	2.0569	7.59829	375.846	0.78867	95.1546	1.756	400
546A	Qq	S	K	1516	197	44.452	204.116	499.518	2.0819	8.30692	382.559	1.1684	82.5934	1.6755	440
453A	Qq	S	K	1520	183	40.8233	267.619	528.624	1.83381	7.25756	393.899	1.45923	81.0482	1.9715	540
449A	Qq	S	K	1820	197	38.5553	190.509	452.08	2.10596	8.4258	344.821	0.49911	92.0579	1.648	360
448A	Qq	S	K	1508	197	38.5553	240.404	510.669	1.96248	7.99123	382.832	1.05537	91.3095	1.6415	340
419A	Qq	S	K	1520	183	43.0912	272.155	527.679	1.58202	7.7045	387.186	1.45415	83.5514	1.7635	380
376A	Qq	S	K	1512	197	43.5448	254.012	517.662	1.96618	9.10109	375.03	1.12268	77.0966	1.718	480
369A	Qq	S	K	1512	197	43.5448	283.495	565.1	1.74864	8.39875	426.921	1.07061	90.9418	1.868	390
325A	Qq	S	K	1512	183	31.7514	235.868	496.721	1.84677	7.92752	372.49	1.13792	81.9966	1.9815	480
314A	Qq	H	K	1811	253	28.1227	215.456	356.145	0.370281	5.89551	329.126	1.17221	78.1063	2.3585	490
305A	Qq	S	K	1512	197	22.6796	215.456	472.416	1.78567	7.10381	364.144	1.54686	66.787	2.229	380
295A	Qq	S	K	1504	197	40.8233	213.188	490.025	1.78474	7.21858	366.502	1.16078	78.216	1.8635	340
286A	Qq	H	K	1416	197	45.3592	292.567	480.354	0.788697	14.7346	387.277	1.05283	99.8353	1.9615	390
264A	Qq	H	K	1408	322	39.9161	242.672	399.237	0.476734	5.53029	405.058	1.27	90.3224	2	390
235A	Qq	H	K	1408	253	29.0299	242.672	392.508	0.643361	7.03365	370.675	1.38684	96.0514	2.0345	420
231A	Qq	H	K	1818	253	30.8443	244.94	388.199	0.525795	7.03736	366.956	0.82169	88.6063	2.1795	460
212A	Qq	H	K	1814	253	42.6376	206.384	387.821	0.593371	4.51673	379.747	1.25984	91.003	2.1875	420
201A	Qq	H	K	1404	.	31.7514	188.241	280.925	0.480898	4.97757
198A	Qq	S	K	1512	197	35.3802	222.26	483.794	1.77271	7.90156	354.074	0.88773	85.1579	1.7235	380
194A	Qq	H	K	1818	253	34.473	267.619	432.954	0.63873	6.66904	362.783	0.73406	94.8224	1.7565	430
425A	QQ	S	K	1504	197	34.0194	213.188	493.773	1.80696	6.77309	385.19	1.36906	86.5063	1.948	390
378A	QQ	H	K	1818	197	39.0089	229.064	383.058	0.765554	6.36268	286.942	1.22174	72.016	2.4115	410
332A	QQ	H	K	1818	253	41.7305	247.208	421.614	0.705381	6.85134	382.65	1.15951	95.6901	2.051	440
328A	QQ	H	K	1416	296	37.1945	197.313	341.404	0.351765	4.86085	358.428	0.89408	91.4095	1.9805	420
541A	Qq	H	L	1416	253	40.8233	244.94	403.621	0.78129	5.52249	380.654	1.44653	93.9643	2.082	440
529A	Qq	H	L	1818	296	36.2874	188.241	356.221	0.728986	5.32579	362.057	1.3716	97.1288	1.902	440
518A	Qq	S	L	1512	197	47.6272	188.241	460.509	1.95878	8.01225	342.553	1.04648	91.0579	1.807	340
500A	Qq	S	L	1820	197	41.7305	190.509	461.001	2.01247	7.71058	365.142	1.07569	92.0966	2.0705	350
486A	Qq	S	L	1820	197	40.8233	122.47	289.997	1.11685	2.86505	244.486	0.61595	72.1289	2.0375	330
476A	Qq	H	L	1420	253	39.9161	222.26	384.722	0.629477	4.83188	363.146	0.73152	90.245	2.0385	440
440A	Qq	H	L	1408	197	43.5448	244.94	401.089	0.749815	6.40344	323.593	1.24968	90.3708	2.3425	460
437A	Qq	H	L	1814	197	41.7305	249.476	413.789	0.515612	6.56734	332.211	1.55702	89.0385	2.166	350
364A	Qq	H	L	1416	197	41.7305	238.136	414.621	0.740557	5.52209	332.846	1.35001	85.4224	2.2165	400
346A	Qq	H	L	1416	253	36.2874	219.992	371.341	0.662798	6.49392	379.747	1.9558	106.042	2.156	380
299A	Qq	H	L	1420	315	39.0089	238.136	365.671	0.616513	6.18812	342.916	1.524	89.6772	2	620
261A	Qq	S	L	1512	183	35.3802	254.012	525.411	1.93193	8.06262	405.239	1.59893	91.8418	1.845	520
162A	Qq	H	L	1811	197	35.3802	251.744	427.737	1.02845	6.80671	323.683	1.14554	87.8031	2.1565	400
159A	Qq	H	L	1404	253	33.5658	197.313	331.047	0.762774	4.95474	315.428	1.02362	91.1095	2.149	440
430A	QQ	S	L	1512	197	45.3592	201.848	451.513	1.74402	7.09712	345.184	0.75692	92.5805	1.7025	320
422A	QQ	S	L	1520	183	40.8233	249.476	490.522	1.60979	7.02114	362.329	1.143	92.0418	1.988	340
402A	QQ	H	L	1811	197	40.8233	244.94	391.223	0.674836	5.98637	284.584	0.6477	86.7805	1.808	350
368A	QQ	H	L	1814	253	42.6376	235.868	412.164	0.759998	5.98882	391.994	1.63068	103.526	2.211	420
183A	QQ	H	L	1416	253	39.0089	235.868	379.883	0.842384	6.70295	318.603	1.06807	92.2837	2.251	380
460A	qq	S	M	1516	197	40.8233	244.94	474.041	1.70606	8.0945	357.521	0.88646	84.874	1.8455	480
452A	qq	S	M	1516	197	41.7305	272.155	515.129	1.65607	8.448	393.536	0.84455	107.471	1.6505	340
417A	qq	H	M	1811	197	40.8233	254.012	423.882	0.597077	6.2627	321.597	0.91948	88.274	1.958	380
412A	qq	H	M	1416	253	35.3802	222.26	379.656	0.588744	6.468	375.121	1.64084	85.2418	2.179	590
394A	qq	S	M	1520	197	43.5448	195.045	453.97	1.34597	6.79169	360.969	0.55626	95.0063	1.663	320
384A	qq	S	M	1520	197	39.9161	199.58	436.696	1.25895	7.06817	332.755	0.889	87.6482	1.7565	470
358A	qq	H	M	1408	197	29.9371	238.136	415.906	0.751665	6.5378	341.918	1.05537	87.3385	1.9505	450
191A	qq	H	M	1420	296	30.8443	201.848	350.022	0.578561	5.29667	362.148	1.45796	94.845	2.187	520
190A	qq	H	M	1404	253	30.8443	174.633	308.443	0.574397	4.76252	313.976	1.08712	82.5192	2.2095	600
160A	qq	S	M	1512	183	35.3802	258.547	512.105	1.53851	7.23366	390.815	1.30429	98.8901	2.057	360
503A	Qq	S	M	1516	183	41.7305	274.423	524.277	1.69032	9.36656	396.258	1.12014	89.2095	1.858	510
494A	Qq	H	M	1404	296	39.9161	181.437	274.272	0.266603	4.04072	305.721	1.4732	81.9644	2.3375	420
490A	Qq	H	M	1412	287	47.6272	208.652	359.094	0.23374	7.10436	342.916	0.762	88.3869	2	450
408A	Qq	S	M	1504	197	45.3592	251.744	520.157	2.16243	7.26446	384.827	0.96266	96.5063	1.989	450
366A	Qq	H	M	1420	296	37.1945	217.724	367.712	0.703068	6.82601	351.171	1.63449	90.9192	2.298	490
359A	Qq	S	M	1508	183	39.0089	265.351	514.827	1.77086	8.6726	374.304	1.29794	96.2611	1.8685	400
289A	Qq	H	M	1818	253	36.2874	222.26	376.406	0.69566	6.39168	347.814	1.18237	97.8514	2.063	370
222A	Qq	H	M	1811	197	35.3802	231.332	428.229	0.88034	6.61546	347.996	1.3081	89.0837	2.1325	490
543A	QQ	H	M	1412	253	43.0912	233.6	427.019	0.710937	7.59377	372.671	1.20523	93.0805	2.061	370
536A	QQ	H	M	1404	253	47.6272	161.025	328.249	0.633178	5.38089	342.099	1.1557	85.4256	2.049	510
531A	QQ	S	M	1520	197	39.0089	224.528	469.165	1.53851	7.89801	351.352	0.889	87.8837	1.7145	390
398A	QQ	S	M	1512	197	45.3592	269.887	558.107	1.78845	8.4501	406.872	0.92837	103.987	2.0025	370
268A	QQ	H	M	1811	197	43.9984	269.887	483.227	0.890524	7.39296	378.114	1.07569	100.155	1.86	410
138A	QQ	H	M	1412	253	38.5553	258.547	399.69	0.425823	4.68659	367.5	1.4097	89.303	2.139	430
403A	qq	S	N	1508	183	32.6586	297.103	584.567	2.06477	10.3961	427.919	1.37541	93.274	1.6935	470
579A	Qq	S	O	1516	197	45.3592	258.547	556.217	2.07541	7.98447	421.296	1.22047	102.48	1.9325	360
563A	QQ	S	P	1820	197	38.1017	197.313	445.238	1.79678	7.07068	349.719	0.43688	84.2514	1.7	330
525A	qq	S	R	1520	197	42.6376	251.744	554.516	1.72087	8.46912	421.659	1.23063	94.7159	1.894	430
475A	qq	H	R	1412	253	35.3802	215.456	374.969	0.678537	6.38364	366.865	1.29667	85.1708	2.187	420
451A	qq	H	R	1404	253	37.1945	185.973	333.919	0.801656	6.29724	304.723	1.12776	77.9257	2.384	480
442A	qq	H	R	1404	287	27.2155	165.561	286.973	0.510985	5.2598	278.732	0.762	75.4837	2.5	650
421A	qq	S	R	1504	197	41.7305	283.495	565.289	1.92915	7.67504	437.626	1.32588	103.948	1.8195	520
362A	qq	S	R	1508	183	36.2874	247.208	508.817	1.57276	7.71937	386.098	1.61671	89.9192	1.9235	410
357A	qq	S	R	1504	197	31.7514	217.724	524.314	2.01987	7.5088	386.914	1.74625	81.2805	2.2795	490
356A	qq	H	R	1420	253	27.2155	208.652	368.77	0.850716	6.99175	352.985	1.40462	90.9256	2.204	580
337A	qq	H	R	1420	197	36.2874	233.6	402.601	0.782215	6.919	325.951	1.18237	81.9998	2.269	400
267A	qq	H	R	1811	322	29.0299	201.848	354.255	0.681313	4.82511	361.059	1.651	89.6772	3	490
243A	qq	S	R	1516	183	31.7514	235.868	475.364	1.66996	8.15786	346.635	1.43129	77.0289	2.2355	460
238A	qq	H	R	1412	197	30.8443	256.279	424.524	0.63873	8.0296	339.559	1.26619	72.1321	2.3115	480
203A	qq	H	R	1814	253	31.7514	229.064	388.804	0.807208	6.02471	351.352	1.13132	88.103	2.27	510
175A	qq	S	R	1520	183	36.2874	258.547	539.018	1.76068	7.79624	410.501	1.53543	93.303	1.7805	440
492A	Qq	H	R	1412	197	38.5553	258.547	454.083	0.796099	8.33795	344.186	1.26111	90.5385	2.202	570
432A	Qq	S	R	1508	197	45.3592	242.672	553.571	2.118	7.43656	436.537	1.24206	95.7063	1.566	400
426A	Qq	S	R	1516	183	43.0912	215.456	488.972	1.64496	7.29514	380.564	1.19507	90.7418	2.0635	400
399A	Qq	H	R	1818	253	36.2874	278.959	435.524	0.683164	6.73142	415.672	1.19253	108.406	2.019	470
313A	Qq	H	R	1818	197	30.8443	231.332	403.281	0.657246	7.30817	311.618	1.14554	77.8224	2.0755	460
248A	Qq	S	R	1516	197	34.473	219.992	511.878	1.92545	8.91108	399.887	1.42494	89.245	1.764	470
202A	Qq	H	R	1412	197	30.8443	276.691	446.372	0.723733	8.79086	360.243	1.25222	89.0321	2.089	390
119A	Qq	H	R	1408	197	29.0299	267.619	432.046	0.618368	7.08484	338.107	1.14427	81.1773	2.091	490
297A	QQ	H	R	1420	253	33.5658	226.796	386.876	0.674836	6.17713	388.456	0.93853	99.5095	1.897	430
187A	QQ	H	R	1412	253	34.473	269.887	434.541	0.395274	7.37166	422.476	0.85852	105.942	1.734	400
151A	QQ	H	R	1814	197	39.0089	272.155	441.874	0.760923	7.287	339.196	0.86614	87.3772	1.9475	400
597A	qq	S	S	1512	197	43.5448	233.6	516.906	1.91249	8.94778	397.165	1.01854	97.0256	1.784	390
491A	qq	H	S	1416	197	38.5553	240.404	405.171	0.633178	6.06703	324.953	1.07569	90.8063	2.0655	420
415A	qq	S	S	1504	197	49.8951	269.887	557.54	1.83288	7.40216	427.284	1.65608	86.9482	2.0955	520
382A	qq	S	S	1516	183	39.0089	247.208	505.869	1.75235	8.42585	381.924	1.87833	82.4611	2.2635	440
361A	qq	S	S	1520	183	42.6376	294.835	600.631	1.92128	7.64515	449.419	1.80848	84.8837	2.0825	520
360A	qq	S	S	1516	197	34.0194	256.279	549.224	2.06986	9.10774	416.851	1.66624	89.603	1.97	610
257A	qq	S	S	1504	183	41.7305	258.547	525.6	1.77549	7.93909	394.897	0.88011	99.0256	1.7	440
171A	qq	S	S	1512	197	37.1945	235.868	474.231	1.51629	7.38707	355.888	0.81026	89.8934	1.985	400
168A	qq	H	S	1814	197	33.5658	233.6	386.914	0.647988	5.86048	317.151	1.27127	92.9934	2.2505	570
555A	Qq	S	S	1512	183	43.5448	288.031	584.945	2.17955	7.91716	430.277	1.25222	92.1224	1.618	360
547A	Qq	S	S	1520	183	43.5448	201.848	500.161	1.84862	7.63177	375.393	1.09601	82.674	1.96	390
528A	Qq	S	S	1516	197	39.9161	195.045	464.856	1.61256	6.40118	359.063	1.24714	94.5256	1.882	460
471A	Qq	H	S	1420	253	40.8233	233.6	406.229	0.647988	4.92641	390.906	1.69545	83.1482	1.996	420
395A	Qq	H	S	1408	253	41.7305	242.672	392.168	0.450816	5.77472	319.419	0.90932	82.9095	2.019	510
387A	Qq	S	S	1508	183	44.452	269.887	554.894	1.86621	8.00799	401.61	1.45923	86.745	1.8085	580
320A	Qq	S	S	1820	197	38.1017	136.078	409.442	1.82363	6.55281	326.586	0.70104	81.9934	1.934	380
298A	Qq	H	S	1412	197	30.8443	247.208	408.308	0.546161	5.2636	322.504	1.43129	88.7579	2.1495	390
293A	Qq	S	S	1516	197	30.8443	217.724	485.684	1.82825	7.23172	376.844	0.75184	102.609	1.8125	470
401A	QQ	H	S	1408	253	43.0912	210.92	364.461	0.4647	4.32342	355.616	1.33858	88.1418	2.0725	430
335A	QQ	S	S	1508	183	40.8233	254.012	533.349	1.88935	8.80079	382.832	1.64592	79.5192	2.1505	430
318A	QQ	S	S	1504	183	47.1736	283.495	553.004	1.956	8.25352	407.416	2.11582	86.5063	2.0975	430
205A	QQ	H	S	1412	253	35.3802	231.332	397.8	0.490619	5.33711	378.024	1.77038	92.874	2.252	500
300A	Qq	S	.	1508	197	40.8233	249.476	522.954	1.85695	7.92312	400.703	0.94869	95.8934	1.794	540
285A	Qq	S	.	1820	197	38.1017	154.221	434.39	2.11892	7.85335	342.099	0.9398	78.2934	1.9495	400
278A	Qq	S	.	1820	197	29.9371	154.221	413.903	1.78243	6.7773	335.114	1.00838	83.8869	2.05	380
209A	Qq	H	.	1404	253	33.5658	244.94	423.012	0.917367	7.10036	373.125	1.37922	82.9031	1.971	490
197A	Qq	H	.	1412	253	38.1017	226.796	378.145	0.390643	5.02125	371.583	1.13665	92.1837	2.1495	420
485A	QQ	H	.	1404	287	45.3592	185.973	340.496	0.604479	6.83071	377.389	1.27	99.3546	2	520
562A	Qq	S	T	1512	183	40.8233	244.94	522.689	1.81529	9.04958	382.378	0.76327	82.816	1.7905	500
473A	Qq	S	T	1504	197	44.452	229.064	493.281	1.77734	7.67959	380.927	1.6002	84.9127	2.2325	570
441A	Qq	S	T	1516	183	31.7514	224.528	490.598	1.95322	7.88862	370.494	1.31445	80.5837	2.0035	580
385A	Qq	S	T	1516	197	38.1017	238.136	514.902	1.8227	8.90087	380.292	0.88392	90.303	1.8595	420
284A	Qq	S	T	1520	197	36.2874	238.136	488.708	1.69403	8.7101	377.751	0.99695	93.1708	1.848	620
269A	Qq	S	T	1520	197	33.5658	224.528	488.103	1.65607	8.8729	374.123	0.86741	88.6579	1.7855	430
249A	Qq	S	T	1504	197	38.1017	210.92	446.032	1.37744	5.29251	333.118	1.0414	77.3547	1.9785	320
241A	Qq	H	T	1811	253	33.5658	226.796	421.576	0.861825	8.06418	374.032	1.53162	92.3901	2.1905	540
216A	Qq	H	T	1412	253	32.6586	226.796	399.955	0.519317	5.37111	416.216	1.94183	82.9256	1.9595	520
184A	Qq	H	T	1412	197	39.9161	244.94	412.353	0.610036	6.73637	317.424	1.22555	74.3611	2.2455	490
181A	Qq	S	T	1516	197	35.3802	204.116	502.429	2.19668	8.98154	388.638	0.8763	91.0063	1.7555	560
179A	Qq	H	T	1404	253	34.473	163.293	315.095	0.740557	5.49198	291.569	0.74422	69.4773	2.0455	400
150A	Qq	H	T	1814	197	29.0299	274.423	447.657	0.826649	7.12099	342.281	0.98044	85.2127	2.0665	500
146A	Qq	H	T	1811	253	39.0089	206.384	360.303	0.500802	4.38728	322.141	1.31064	77.274	2.013	410
142A	Qq	H	T	1408	197	37.1945	274.423	445.503	0.777588	7.46256	339.922	1.34112	84.7289	2.105	490
139A	Qq	S	T	1520	197	37.1945	299.371	548.657	1.53295	8.75604	406.781	1.22047	97.5869	1.7245	440
341A	QQ	H	T	1818	253	36.2874	215.456	404.453	0.81554	5.65332	371.492	1.15062	92.7934	1.982	410
329A	QQ	S	T	1520	197	44.452	290.299	570.392	1.76021	8.57731	446.607	0.4318	114.103	1.679	330
283A	QQ	H	T	1420	253	47.1736	281.227	445.427	0.659096	7.35072	405.421	1.97612	90.0418	1.97	470
258A	QQ	H	T	1412	197	39.0089	249.476	415.49	0.647988	7.71702	315.246	1.20777	74.5934	2.1405	440
223A	QQ	H	T	1420	287	32.6586	251.744	430.988	0.851642	7.99801	413.449	1.143	100.645	2.5	630
193A	QQ	H	T	1408	253	36.2874	231.332	383.814	0.540609	5.9602	357.158	1.32588	81.2837	2.22	450
140A	QQ	H	T	1818	296	34.473	233.6	387.141	0.697978	6.71715	379.112	1.68021	85.7482	2.2055	600

## Sheet: TableS7
FID	Haplotype	Sex	BW	WW	YW	ADG	DMI	HCW	BF	REA	KPH	MS
145A	qq	H	33.5658	188.241	370.963	0.569303	4.52839	396.666	1.27	103.871	2.5	550
238A	qq	H	30.8443	256.279	424.524	0.63873	8.0296	339.559	1.26619	72.1321	2.3115	480
267A	qq	H	29.0299	201.848	354.255	0.681313	4.82511	361.059	1.651	89.6772	3	490
356A	qq	H	27.2155	208.652	368.77	0.850716	6.99175	352.985	1.40462	90.9256	2.204	580
475A	qq	H	35.3802	215.456	374.969	0.678537	6.38364	366.865	1.29667	85.1708	2.187	420
482A	qq	H	40.8233	240.404	366.276	0.51006	5.73996	404.604	1.397	92.2579	2.5	450
175A	qq	S	36.2874	258.547	539.018	1.76068	7.79624	410.501	1.53543	93.303	1.7805	440
243A	qq	S	31.7514	235.868	475.364	1.66996	8.15786	346.635	1.43129	77.0289	2.2355	460
362A	qq	S	36.2874	247.208	508.817	1.57276	7.71937	386.098	1.61671	89.9192	1.9235	410
403A	qq	S	32.6586	297.103	584.567	2.06477	10.3961	427.919	1.37541	93.274	1.6935	470
421A	qq	S	41.7305	283.495	565.289	1.92915	7.67504	437.626	1.32588	103.948	1.8195	520
525A	qq	S	42.6376	251.744	554.516	1.72087	8.46912	421.659	1.23063	94.7159	1.894	430
268A	QQ	H	43.9984	269.887	483.227	0.890524	7.39296	378.114	1.07569	100.155	1.86	410
283A	QQ	H	47.1736	281.227	445.427	0.659096	7.35072	405.421	1.97612	90.0418	1.97	470
450A	QQ	H	49.8951	269.887	441.95	0.870157	7.27652	488.065	1.27	121.935	2.5	480
485A	QQ	H	45.3592	185.973	340.496	0.604479	6.83071	377.389	1.27	99.3546	2	520
522A	QQ	H	44.452	229.064	449.85	1.02938	7.8275	418.756	1.0033	97.7772	1.966	410
536A	QQ	H	47.6272	161.025	328.249	0.633178	5.38089	342.099	1.1557	85.4256	2.049	510
177A	QQ	S	42.6376	181.437	493.206	2.0569	7.59829	375.846	0.78867	95.1546	1.756	400
322A	QQ	S	46.2664	242.672	553.76	1.88009	9.2716	408.959	0.58674	83.7127	1.7265	400
329A	QQ	S	44.452	290.299	570.392	1.76021	8.57731	446.607	0.4318	114.103	1.679	330
370A	QQ	S	40.8233	269.887	581.165	1.94674	7.96134	433.18	1.50749	99.1095	1.594	550
481A	QQ	S	43.0912	244.94	552.059	1.86065	7.12306	422.203	1.37414	91.0676	1.8505	580
502A	QQ	S	43.5448	303.907	598.174	2.2189	9.54842	454.136	0.89408	97.4998	1.707	400
